# Supplementary material for: Loss of Hepatocyte-Nuclear-Factor-4α Affects Colonic Ion Transport and Causes Chronic Inflammation Resembling Inflammatory Bowel Disease in Mice
Source: PLoS One. 2009 Oct 29;4(10):e7609. doi: 10.1371/journal.pone.0007609 (PMC2764139; doi:10.1371/journal.pone.0007609)
Supplement: Figure S1 — Classification of modified genes in Hnf4α colon null mice by biological function (0.35 MB XLS) [file pone.0007609.s001.xls]

## Sheet: Cancer
© 2000-2009 Ingenuity Systems, Inc. All rights reserved.
Symbol	Entrez Gene Name	Fold Change	p-value
AADAC	arylacetamide deacetylase (esterase)	-27.524	0.000191
ABAT	4-aminobutyrate aminotransferase	-3.628	0.00245
ABCC1	ATP-binding cassette, sub-family C (CFTR/MRP), member 1	1.713	0.000599
ABP1	amiloride binding protein 1 (amine oxidase (copper-containing))	-3.843	0.00264
ACE	angiotensin I converting enzyme (peptidyl-dipeptidase A) 1	-1.633	0.0174
ACOT9	acyl-CoA thioesterase 9	1.602	0.0487
ADA	adenosine deaminase	2.065	0.0478
ADORA2B	adenosine A2b receptor	2.745	0.00187
ADRB1	adrenergic, beta-1-, receptor	-1.646	0.0115
AGT	angiotensinogen (serpin peptidase inhibitor, clade A, member 8)	-1.612	0.0416
AGTR1	angiotensin II receptor, type 1	-2.963	0.0452
AKR1B10	aldo-keto reductase family 1, member B10 (aldose reductase)	1.902	0.00225
ALAS1	aminolevulinate, delta-, synthase 1	2.209	0.00825
ALCAM	activated leukocyte cell adhesion molecule	-1.662	0.0425
ALDH1B1	aldehyde dehydrogenase 1 family, member B1	-1.844	0.00144
ALDOB	aldolase B, fructose-bisphosphate	-22.885	1.55e-05
ALDOC	aldolase C, fructose-bisphosphate	1.653	0.00281
AMBP	alpha-1-microglobulin/bikunin precursor	2.295	0.0145
AMY2A	amylase, alpha 2A (pancreatic)	-1.584	0.0427
ANLN	anillin, actin binding protein	1.689	0.0118
ANXA1	annexin A1	3.184	7.76e-05
AP2A2	adaptor-related protein complex 2, alpha 2 subunit	-1.742	0.0253
AQP1	aquaporin 1 (Colton blood group)	-1.866	0.0474
AQP3	aquaporin 3 (Gill blood group)	5.993	0.00668
AR	androgen receptor	-1.519	0.00276
AREG	amphiregulin	11.137	0.000446
ARRB1	arrestin, beta 1	-1.707	0.019
ATP1A2	ATPase, Na+/K+ transporting, alpha 2 (+) polypeptide	-2.717	0.0406
ATP1B1	ATPase, Na+/K+ transporting, beta 1 polypeptide	-1.506	0.00372
ATP2A2	ATPase, Ca++ transporting, cardiac muscle, slow twitch 2	-1.831	0.0144
ATXN1	ataxin 1	-1.625	0.000942
AURKA	aurora kinase A	2.041	0.00476
AURKB	aurora kinase B	2.071	0.0116
B2M	beta-2-microglobulin	-1.962	0.000563
BACH1	BTB and CNC homology 1, basic leucine zipper transcription factor 1	-1.777	0.00107
BCL3	B-cell CLL/lymphoma 3	1.556	0.00283
BDH1	3-hydroxybutyrate dehydrogenase, type 1	1.626	0.0377
BECN1	beclin 1, autophagy related	1.515	0.00327
BIK	BCL2-interacting killer (apoptosis-inducing)	2.168	0.000818
BIRC5	baculoviral IAP repeat-containing 5	1.79	0.037
BNIP3 (includes EG:12176)	BCL2/adenovirus E1B interacting protein 3	-1.823	0.0108
BNIPL	BCL2/adenovirus E1B 19kD interacting protein like	4.984	0.000151
BRCA1	breast cancer 1, early onset	2.002	0.00252
BTC	betacellulin	2.404	0.000284
BUB1B	budding uninhibited by benzimidazoles 1 homolog beta (yeast)	1.718	0.000523
BZW1	basic leucine zipper and W2 domains 1	1.556	0.00383
C3	complement component 3	-1.952	0.000377
CA2	carbonic anhydrase II	1.588	0.000162
CABLES1	Cdk5 and Abl enzyme substrate 1	-2.198	0.000421
CACNA2D1	calcium channel, voltage-dependent, alpha 2/delta subunit 1	-1.68	0.0108
CAMK2N1	calcium/calmodulin-dependent protein kinase II inhibitor 1	-1.985	0.00414
CAPG	capping protein (actin filament), gelsolin-like	4.568	0.00292
CAPN1	calpain 1, (mu/I) large subunit	1.552	0.0314
CAPN5	calpain 5	2.343	0.0011
CAT	catalase	-2.078	0.00557
CAV1	caveolin 1, caveolae protein, 22kDa	-2.248	0.0367
CCDC28A	coiled-coil domain containing 28A	-1.585	0.0018
CCDC88A	coiled-coil domain containing 88A	-2.013	0.0465
CCL25	chemokine (C-C motif) ligand 25	-4.08	0.000126
CCNA2	cyclin A2	1.906	0.0115
CCNB1	cyclin B1	2.02	0.03
CD36	CD36 molecule (thrombospondin receptor)	-2.434	0.00437
CD48	CD48 molecule	-2.07	0.00193
CD52	CD52 molecule	-2.237	0.0183
CD53	CD53 molecule	-2.133	0.0291
CD68	CD68 molecule	2.432	0.00677
CD97	CD97 molecule	-2.06	0.0249
CD1D	CD1d molecule	-1.506	0.0324
CD79B	CD79b molecule, immunoglobulin-associated beta	-1.774	0.0182
CDC2	cell division cycle 2, G1 to S and G2 to M	1.764	0.00641
CDC6	cell division cycle 6 homolog (S. cerevisiae)	2.044	0.000315
CDC20	cell division cycle 20 homolog (S. cerevisiae)	1.644	0.0168
CDC25B	cell division cycle 25 homolog B (S. pombe)	2.05	0.00455
CDC45L	CDC45 cell division cycle 45-like (S. cerevisiae)	1.557	0.025
CDCA5	cell division cycle associated 5	1.634	0.0199
CDCA7	cell division cycle associated 7	1.746	0.0023
CDCA8	cell division cycle associated 8	1.708	0.0374
CDH2	cadherin 2, type 1, N-cadherin (neuronal)	-1.906	0.0396
CDH11	cadherin 11, type 2, OB-cadherin (osteoblast)	-2.193	0.0314
CDKN1A	cyclin-dependent kinase inhibitor 1A (p21, Cip1)	1.979	0.0483
CDKN1C	cyclin-dependent kinase inhibitor 1C (p57, Kip2)	-2.525	0.00306
CEBPA	CCAAT/enhancer binding protein (C/EBP), alpha	-1.962	0.000175
CENPB	centromere protein B, 80kDa	1.574	0.0406
CEP55	centrosomal protein 55kDa	2.211	0.00791
CFB	complement factor B	-3.444	0.000419
CHEK1	CHK1 checkpoint homolog (S. pombe)	1.886	0.00141
CITED1	Cbp/p300-interacting transactivator, with Glu/Asp-rich carboxy-terminal domain, 1	1.914	0.000512
CKS1B	CDC28 protein kinase regulatory subunit 1B	1.747	0.0104
CLCA1 (includes EG:12722)	chloride channel calcium activated 1	3.393	0.00153
CLDN4	claudin 4	4.475	0.0018
CLEC2D (includes EG:29121)	C-type lectin domain family 2, member D	-2.062	0.0165
COTL1	coactosin-like 1 (Dictyostelium)	2.456	0.00399
CP	ceruloplasmin (ferroxidase)	-1.862	0.0219
CPEB4	cytoplasmic polyadenylation element binding protein 4	1.502	0.0242
CREB3L2	cAMP responsive element binding protein 3-like 2	-1.783	0.0316
CRIP1	cysteine-rich protein 1 (intestinal)	-2.141	0.00106
CSNK1E	casein kinase 1, epsilon	-1.504	0.0258
CSTA	cystatin A (stefin A)	169.429	2.44e-05
CTGF	connective tissue growth factor	-3.393	0.0153
CTSS	cathepsin S	-1.626	0.00112
CXCR4	chemokine (C-X-C motif) receptor 4	-1.558	0.0243
CXCR7	chemokine (C-X-C motif) receptor 7	-2.501	0.0483
CYBA	cytochrome b-245, alpha polypeptide	1.644	0.00359
CYP2J2	cytochrome P450, family 2, subfamily J, polypeptide 2	2.02	0.0187
CYTIP	cytohesin 1 interacting protein	-2.58	0.0194
DAK	dihydroxyacetone kinase 2 homolog (S. cerevisiae)	-1.739	0.0154
DBF4	DBF4 homolog (S. cerevisiae)	1.537	0.0227
DCN	decorin	-2.375	0.04
DDX39	DEAD (Asp-Glu-Ala-Asp) box polypeptide 39	1.527	0.0182
DGAT2	diacylglycerol O-acyltransferase homolog 2 (mouse)	3.122	0.00323
DKK3	dickkopf homolog 3 (Xenopus laevis)	-1.676	0.0267
DNAJB9	DnaJ (Hsp40) homolog, subfamily B, member 9	-1.611	0.000838
DNMT1	DNA (cytosine-5-)-methyltransferase 1	1.522	0.00132
DOCK1	dedicator of cytokinesis 1	1.612	0.0176
DOK1	docking protein 1, 62kDa (downstream of tyrosine kinase 1)	1.676	0.00346
DPEP1	dipeptidase 1 (renal)	-3.571	0.00139
DPYD	dihydropyrimidine dehydrogenase	-33.854	1.33e-05
DSCC1	defective in sister chromatid cohesion 1 homolog (S. cerevisiae)	1.835	0.0136
DTL	denticleless homolog (Drosophila)	1.874	0.00521
DTYMK	deoxythymidylate kinase (thymidylate kinase)	1.529	0.00314
DUSP4	dual specificity phosphatase 4	1.577	0.0318
DUSP6	dual specificity phosphatase 6	1.7	0.0142
DUSP9	dual specificity phosphatase 9	4.714	0.00127
DUT (includes EG:1854)	deoxyuridine triphosphatase	1.515	0.00309
E2F2	E2F transcription factor 2	2.628	0.00194
ECOP	EGFR-coamplified and overexpressed protein	1.885	0.00767
EFEMP1	EGF-containing fibulin-like extracellular matrix protein 1	-1.979	0.0454
EFNA1	ephrin-A1	-1.831	0.0248
EGFR	epidermal growth factor receptor (erythroblastic leukemia viral (v-erb-b) oncogene homolog, avian)	1.725	0.0031
EGR1	early growth response 1	1.506	0.00518
EIF2S3	eukaryotic translation initiation factor 2, subunit 3 gamma, 52kDa	-1.627	0.00701
EIF4A2	eukaryotic translation initiation factor 4A, isoform 2	-1.722	0.0441
ENPEP	glutamyl aminopeptidase (aminopeptidase A)	-5.834	0.00328
ENPP1	ectonucleotide pyrophosphatase/phosphodiesterase 1	-1.564	0.0227
ENTPD1	ectonucleoside triphosphate diphosphohydrolase 1	-1.685	0.0467
EPB41L1	erythrocyte membrane protein band 4.1-like 1	1.72	0.0172
EPB41L3	erythrocyte membrane protein band 4.1-like 3	-4.165	0.00231
EPHA2	EPH receptor A2	2.979	0.00146
EPHA4	EPH receptor A4	1.594	0.0153
EPHB2	EPH receptor B2	1.9	0.000525
ERCC6L	excision repair cross-complementing rodent repair deficiency, complementation group 6-like	1.733	0.00678
ETS1	v-ets erythroblastosis virus E26 oncogene homolog 1 (avian)	-2.488	0.0185
EYA2	eyes absent homolog 2 (Drosophila)	6.317	3.1e-05
FABP1	fatty acid binding protein 1, liver	-2.361	0.0435
FABP2	fatty acid binding protein 2, intestinal	-5.551	0.0012
FABP4	fatty acid binding protein 4, adipocyte	-2.391	0.00809
FABP5L2	fatty acid binding protein 5-like 2	1.748	0.00882
FAM57A	family with sequence similarity 57, member A	1.8	0.00521
FANCA	Fanconi anemia, complementation group A	1.518	0.00892
FAP	fibroblast activation protein, alpha	-1.886	0.017
FASN	fatty acid synthase	1.606	0.00415
FBLN1	fibulin 1	-1.904	0.0481
FBXO32	F-box protein 32	-2.694	0.000481
FDFT1	farnesyl-diphosphate farnesyltransferase 1	1.796	0.00265
FDPS	farnesyl diphosphate synthase (farnesyl pyrophosphate synthetase, dimethylallyltranstransferase, geranyltranstransferase)	1.772	0.0163
FEN1	flap structure-specific endonuclease 1	1.554	0.0203
FGF12	fibroblast growth factor 12	6.366	0.000186
FGF13	fibroblast growth factor 13	-2.808	0.0161
FGFBP1	fibroblast growth factor binding protein 1	1.944	0.00838
FHL2	four and a half LIM domains 2	-1.542	0.0282
FLCN	folliculin	-1.578	0.000721
FLI1	Friend leukemia virus integration 1	-2.083	0.0182
FLJ11506	alpha- and gamma-adaptin-binding protein p34	1.509	0.00903
FOSL1	FOS-like antigen 1	1.999	0.00327
FOXM1	forkhead box M1	1.655	0.0292
FST	follistatin	-2.162	0.0439
FYN	FYN oncogene related to SRC, FGR, YES	-1.752	0.0383
G6PD	glucose-6-phosphate dehydrogenase	1.724	0.00821
GAB2	GRB2-associated binding protein 2	-1.846	0.0112
GABRB1	gamma-aminobutyric acid (GABA) A receptor, beta 1	-1.796	0.0392
GABRP	gamma-aminobutyric acid (GABA) A receptor, pi	3.021	0.000302
GAL	galanin prepropeptide	-1.669	0.0473
GCG	glucagon	-3.802	0.00309
GCH1	GTP cyclohydrolase 1	2.301	0.00279
GEM	GTP binding protein overexpressed in skeletal muscle	-2.232	0.0306
GHR	growth hormone receptor	-1.718	0.0395
GINS2	GINS complex subunit 2 (Psf2 homolog)	1.554	0.0154
GIPC1	GIPC PDZ domain containing family, member 1	1.99	0.00109
GJA1	gap junction protein, alpha 1, 43kDa	-1.585	0.0393
GLIPR1	GLI pathogenesis-related 1	-2.92	0.0256
GNA11	guanine nucleotide binding protein (G protein), alpha 11 (Gq class)	-1.845	0.000594
GNG2	guanine nucleotide binding protein (G protein), gamma 2	-2.234	0.00507
GORASP1	golgi reassembly stacking protein 1, 65kDa	1.679	0.00853
GPC3	glypican 3	-1.634	0.000204
GPR172B	G protein-coupled receptor 172B	-1.501	0.0415
GPRC5A	G protein-coupled receptor, family C, group 5, member A	2.701	0.0136
GREB1	GREB1 protein	2.302	0.00405
GRP	gastrin-releasing peptide	-3.59	0.00382
GSN	gelsolin (amyloidosis, Finnish type)	-1.801	0.037
GSTA4	glutathione S-transferase alpha 4	2.549	0.00244
GUCA2B	guanylate cyclase activator 2B (uroguanylin)	-1.579	0.0174
HBA2	hemoglobin, alpha 2	-1.916	0.0108
HBD	hemoglobin, delta	-1.744	0.045
HBEGF	heparin-binding EGF-like growth factor	2.525	0.0113
HDAC1	histone deacetylase 1	1.844	0.000142
HDAC5	histone deacetylase 5	-1.753	0.000854
HDAC9	histone deacetylase 9	2.026	0.0011
HDAC11	histone deacetylase 11	-1.75	0.0271
HIF1A	hypoxia inducible factor 1, alpha subunit (basic helix-loop-helix transcription factor)	1.884	0.0471
HK1	hexokinase 1	1.68	0.000408
HK2	hexokinase 2	2.778	0.00033
HLA-B	major histocompatibility complex, class I, B	3.471	0.0191
HLA-E	major histocompatibility complex, class I, E	-2.202	0.00255
HMGCR	3-hydroxy-3-methylglutaryl-Coenzyme A reductase	1.825	0.00902
HMMR	hyaluronan-mediated motility receptor (RHAMM)	1.725	0.0226
HNF4A	hepatocyte nuclear factor 4, alpha	-4.78	3.33e-05
HPGD	hydroxyprostaglandin dehydrogenase 15-(NAD)	-1.843	0.0102
HSPA1B	heat shock 70kDa protein 1B	1.553	0.0246
HSPB1	heat shock 27kDa protein 1	-3.084	0.0457
HSPB7	heat shock 27kDa protein family, member 7 (cardiovascular)	-2.117	0.016
HSPB8	heat shock 22kDa protein 8	-1.872	0.0285
ID1	inhibitor of DNA binding 1, dominant negative helix-loop-helix protein	1.918	0.00678
IDI1	isopentenyl-diphosphate delta isomerase 1	1.635	0.0312
IER3	immediate early response 3	2.424	0.00202
IFIT1	interferon-induced protein with tetratricopeptide repeats 1	-3.121	0.000685
IGF2BP1	insulin-like growth factor 2 mRNA binding protein 1	1.518	0.0108
IGFBP3	insulin-like growth factor binding protein 3	-3.622	0.0245
IGFBP7	insulin-like growth factor binding protein 7	-1.598	0.0167
IGHM	immunoglobulin heavy constant mu	-3.123	0.00448
IGJ	immunoglobulin J polypeptide, linker protein for immunoglobulin alpha and mu polypeptides	-4.244	0.0286
IGKC	immunoglobulin kappa constant	-4.324	0.0355
IGKV1-117	immunoglobulin kappa chain variable 1-117	-1.511	0.0484
IKBKE	inhibitor of kappa light polypeptide gene enhancer in B-cells, kinase epsilon	-1.742	0.00958
IL18	interleukin 18 (interferon-gamma-inducing factor)	2.016	0.00469
IL1RN	interleukin 1 receptor antagonist	8.443	0.000441
IL6R	interleukin 6 receptor	-1.514	0.0413
IL6ST	interleukin 6 signal transducer (gp130, oncostatin M receptor)	-1.732	0.0461
INDO	indoleamine-pyrrole 2,3 dioxygenase	2.242	0.0148
IQGAP2	IQ motif containing GTPase activating protein 2	1.512	0.00158
IRF4	interferon regulatory factor 4	-2.218	0.00837
ITGAL	integrin, alpha L (antigen CD11A (p180), lymphocyte function-associated antigen 1; alpha polypeptide)	-1.854	0.0119
ITGAV	integrin, alpha V (vitronectin receptor, alpha polypeptide, antigen CD51)	2.055	0.0103
ITGB2	integrin, beta 2 (complement component 3 receptor 3 and 4 subunit)	-2.055	0.0356
ITLN1	intelectin 1 (galactofuranose binding)	-4.505	0.0453
ITPR3	inositol 1,4,5-triphosphate receptor, type 3	1.75	0.000169
KCNA5	potassium voltage-gated channel, shaker-related subfamily, member 5	-1.756	0.00219
KCNH1	potassium voltage-gated channel, subfamily H (eag-related), member 1	2.19	0.00352
KIAA0101	KIAA0101	2.151	0.0139
KIF11	kinesin family member 11	1.786	0.0166
KIF23	kinesin family member 23	1.839	0.00581
KIF20A	kinesin family member 20A	1.892	0.0446
KIF20B	kinesin family member 20B	1.685	0.0179
KLF2	Kruppel-like factor 2 (lung)	-1.755	0.0208
KLF9	Kruppel-like factor 9	-2.032	0.00281
KRT7	keratin 7	1.925	0.00991
KRT13	keratin 13	1.949	0.00135
KRT18	keratin 18	1.678	0.00336
LATS2	LATS, large tumor suppressor, homolog 2 (Drosophila)	-1.7	0.0216
LIMD2	LIM domain containing 2	-1.654	0.0199
LIPH	lipase, member H	1.558	0.00325
LOX	lysyl oxidase	-1.684	0.0473
LPL	lipoprotein lipase	-1.841	0.0402
LRP1	low density lipoprotein-related protein 1 (alpha-2-macroglobulin receptor)	-3.572	0.0189
LRP8	low density lipoprotein receptor-related protein 8, apolipoprotein e receptor	1.576	0.00657
MAD2L1	MAD2 mitotic arrest deficient-like 1 (yeast)	1.667	0.0205
MAF	v-maf musculoaponeurotic fibrosarcoma oncogene homolog (avian)	-4.314	0.0084
MAFB	v-maf musculoaponeurotic fibrosarcoma oncogene homolog B (avian)	-2.049	0.0475
MAP2K1	mitogen-activated protein kinase kinase 1	1.574	0.0317
MAPK11	mitogen-activated protein kinase 11	1.977	0.000399
MBD1	methyl-CpG binding domain protein 1	1.536	0.0136
MCAM	melanoma cell adhesion molecule	-2.102	0.0435
MCL1	myeloid cell leukemia sequence 1 (BCL2-related)	-1.637	0.0117
MCM2	minichromosome maintenance complex component 2	1.69	0.000412
MCM3	minichromosome maintenance complex component 3	2.116	0.000991
MCM4	minichromosome maintenance complex component 4	1.653	0.000783
MCM5	minichromosome maintenance complex component 5	1.962	0.00399
MCM7	minichromosome maintenance complex component 7	1.518	0.00807
MEF2C	myocyte enhancer factor 2C	-1.531	0.0439
MEGF9	multiple EGF-like-domains 9	1.828	0.00887
MELK	maternal embryonic leucine zipper kinase	1.606	0.024
MEP1A	meprin A, alpha (PABA peptide hydrolase)	-3.057	0.00273
MFAP3L	microfibrillar-associated protein 3-like	2.039	0.0396
MIA	melanoma inhibitory activity	-1.573	0.00938
MKI67	antigen identified by monoclonal antibody Ki-67	1.684	0.0111
MLLT3	myeloid/lymphoid or mixed-lineage leukemia (trithorax homolog, Drosophila); translocated to, 3	2.002	0.00192
MLPH	melanophilin	1.925	0.00909
MSN	moesin	-2.799	0.048
MT1E	metallothionein 1E	-6.44	0.000353
MT1F	metallothionein 1F	1.625	0.0102
MUC4	mucin 4, cell surface associated	2.481	0.00681
MUC13	mucin 13, cell surface associated	-1.719	0.0091
MUC16	mucin 16, cell surface associated	6.399	0.0211
MVK	mevalonate kinase	1.549	0.035
MYCL1	v-myc myelocytomatosis viral oncogene homolog 1, lung carcinoma derived (avian)	1.527	0.0351
MYLK	myosin light chain kinase	-2.891	0.0356
NAIP	NLR family, apoptosis inhibitory protein	-2.057	0.0164
NCOA7	nuclear receptor coactivator 7	-1.848	0.0239
NDRG1	N-myc downstream regulated 1	1.908	0.00902
NEK2	NIMA (never in mitosis gene a)-related kinase 2	1.841	0.01
NEK6	NIMA (never in mitosis gene a)-related kinase 6	2.12	0.000548
NF2	neurofibromin 2 (merlin)	1.563	0.00621
NOTCH3	Notch homolog 3 (Drosophila)	2.571	0.000623
NOTCH4	Notch homolog 4 (Drosophila)	-1.59	0.0136
NQO1	NAD(P)H dehydrogenase, quinone 1	2.155	0.00205
NR1H4	nuclear receptor subfamily 1, group H, member 4	-1.553	0.0355
NRP1	neuropilin 1	-1.691	0.0461
NTS	neurotensin	-6.656	0.000849
NUDT5	nudix (nucleoside diphosphate linked moiety X)-type motif 5	2.025	0.00633
NUF2	NUF2, NDC80 kinetochore complex component, homolog (S. cerevisiae)	1.891	0.00812
OLR1	oxidized low density lipoprotein (lectin-like) receptor 1	5.422	0.0083
PAPSS2	3'-phosphoadenosine 5'-phosphosulfate synthase 2	2.375	0.0097
PBK	PDZ binding kinase	1.658	0.0373
PDE7A	phosphodiesterase 7A	-1.522	0.0457
PDGFA	platelet-derived growth factor alpha polypeptide	-1.904	0.00325
PDGFC	platelet derived growth factor C	-2.206	0.03
PDGFRA	platelet-derived growth factor receptor, alpha polypeptide	-1.843	0.0391
PDZK1IP1	PDZK1 interacting protein 1	2.308	0.00758
PECAM1	platelet/endothelial cell adhesion molecule	-1.745	0.00378
PEG3	paternally expressed 3	-2.186	0.0137
PFKP	phosphofructokinase, platelet	-1.572	0.0041
PHLDA1	pleckstrin homology-like domain, family A, member 1	2.484	0.00071
PIK3IP1	phosphoinositide-3-kinase interacting protein 1	-2.127	0.00473
PIK3R1	phosphoinositide-3-kinase, regulatory subunit 1 (alpha)	-1.533	0.00783
PIK3R3	phosphoinositide-3-kinase, regulatory subunit 3 (gamma)	1.694	0.0487
PKD1	polycystic kidney disease 1 (autosomal dominant)	-1.682	0.023
PKHD1	polycystic kidney and hepatic disease 1 (autosomal recessive)	1.886	0.000541
PLA2G3	phospholipase A2, group III	8.115	0.00186
PLA2G10	phospholipase A2, group X	2.016	0.000501
PLAC1	placenta-specific 1	1.868	0.00559
PLAUR	plasminogen activator, urokinase receptor	2.98	0.001
PLD2	phospholipase D2	1.918	0.0357
PLK1	polo-like kinase 1 (Drosophila)	1.92	0.0103
PLK3	polo-like kinase 3 (Drosophila)	1.986	0.0215
PLSCR4	phospholipid scramblase 4	-3.177	0.00114
PMAIP1	phorbol-12-myristate-13-acetate-induced protein 1	-2.455	0.000537
POLA1	polymerase (DNA directed), alpha 1, catalytic subunit	2.011	0.000898
POLE	polymerase (DNA directed), epsilon	1.704	0.00786
PPARA	peroxisome proliferator-activated receptor alpha	-2.018	0.000486
PPP2R2A	protein phosphatase 2 (formerly 2A), regulatory subunit B, alpha isoform	1.68	0.00771
PRC1	protein regulator of cytokinesis 1	1.869	0.0129
PRELP	proline/arginine-rich end leucine-rich repeat protein	-1.923	0.0459
PREX1	phosphatidylinositol-3,4,5-trisphosphate-dependent Rac exchange factor 1	2.387	0.000149
PRIM1	primase, DNA, polypeptide 1 (49kDa)	1.582	0.00707
PRKACB	protein kinase, cAMP-dependent, catalytic, beta	-1.96	0.0425
PRKCE	protein kinase C, epsilon	-1.738	0.000457
PRKCH	protein kinase C, eta	1.839	0.00582
PRKD1	protein kinase D1	-1.777	0.009
PRLR	prolactin receptor	-2.449	0.00218
PRODH	proline dehydrogenase (oxidase) 1	-1.861	0.000858
PROM2	prominin 2	1.68	0.00235
PROS1	protein S (alpha)	-1.882	0.0223
PRR5	proline rich 5 (renal)	-1.792	0.0118
PRSS23	protease, serine, 23	-4.431	0.00986
PSAT1	phosphoserine aminotransferase 1	1.708	0.034
PSCA (includes EG:8000)	prostate stem cell antigen	1.67	0.0165
PTK6	PTK6 protein tyrosine kinase 6	-2.573	0.00784
PTPN22	protein tyrosine phosphatase, non-receptor type 22 (lymphoid)	-1.855	0.000605
PTPRC	protein tyrosine phosphatase, receptor type, C	-2.38	0.00788
PTPRR	protein tyrosine phosphatase, receptor type, R	-2.324	0.00118
QPCT (includes EG:25797)	glutaminyl-peptide cyclotransferase	1.791	0.00311
RAC3	ras-related C3 botulinum toxin substrate 3 (rho family, small GTP binding protein Rac3)	1.756	0.0203
RACGAP1	Rac GTPase activating protein 1	2.03	0.0107
RAD51	RAD51 homolog (RecA homolog, E. coli) (S. cerevisiae)	1.991	0.00254
RAD52	RAD52 homolog (S. cerevisiae)	-1.791	0.0473
RARB	retinoic acid receptor, beta	2.287	0.0136
RASA4 (includes EG:10156)	RAS p21 protein activator 4	-1.67	0.00224
RDH16	retinol dehydrogenase 16 (all-trans)	-1.513	0.045
RDX	radixin	-1.859	0.00624
RELB	v-rel reticuloendotheliosis viral oncogene homolog B	-2.587	8.2e-05
REPS2	RALBP1 associated Eps domain containing 2	-2.596	0.000384
RFC4	replication factor C (activator 1) 4, 37kDa	1.78	0.0052
RGS4	regulator of G-protein signaling 4	-2.268	0.00177
RGS5	regulator of G-protein signaling 5	-3.634	0.0413
RIN1	Ras and Rab interactor 1	1.574	0.00776
RIPK3	receptor-interacting serine-threonine kinase 3	2.165	0.00496
RP6-213H19.1	serine/threonine protein kinase MST4	2.814	0.00867
RPS6KA3 (includes EG:6197)	ribosomal protein S6 kinase, 90kDa, polypeptide 3	1.589	0.00436
RRM1	ribonucleotide reductase M1	1.713	0.00168
RRM2B	ribonucleotide reductase M2 B (TP53 inducible)	-1.51	0.0203
RTN1	reticulon 1	-1.761	0.0295
RTN4	reticulon 4	1.636	0.00169
RUNX2	runt-related transcription factor 2	-1.818	0.0235
SACM1L	SAC1 suppressor of actin mutations 1-like (yeast)	-1.694	0.0227
SC4MOL	sterol-C4-methyl oxidase-like	2.001	0.00451
SCAMP1	secretory carrier membrane protein 1	1.559	0.0216
SCG2	secretogranin II (chromogranin C)	-3.254	0.0198
SCIN	scinderin	-3.273	0.00191
SCUBE2	signal peptide, CUB domain, EGF-like 2	-2.137	0.0209
SDC1	syndecan 1	1.509	0.00663
SDPR	serum deprivation response (phosphatidylserine binding protein)	-2.863	0.0216
SELPLG	selectin P ligand	-1.78	0.0246
SERTAD1	SERTA domain containing 1	1.523	0.0221
SFRP1	secreted frizzled-related protein 1	-2.637	0.028
SKP2	S-phase kinase-associated protein 2 (p45)	1.641	0.00504
SLC12A6	solute carrier family 12 (potassium/chloride transporters), member 6	-1.704	0.0018
SLC19A1	solute carrier family 19 (folate transporter), member 1	-1.521	0.00157
SLC1A4	solute carrier family 1 (glutamate/neutral amino acid transporter), member 4	1.696	0.0061
SLC27A2	solute carrier family 27 (fatty acid transporter), member 2	-5.842	0.0141
SLC2A3	solute carrier family 2 (facilitated glucose transporter), member 3	-1.892	0.00694
SLC34A2	solute carrier family 34 (sodium phosphate), member 2	-1.543	0.0389
SLC39A4	solute carrier family 39 (zinc transporter), member 4	2.083	0.0122
SLC39A5	solute carrier family 39 (metal ion transporter), member 5	-3.898	0.00172
SLC40A1	solute carrier family 40 (iron-regulated transporter), member 1	-5.763	0.0133
SLC6A4	solute carrier family 6 (neurotransmitter transporter, serotonin), member 4	-1.606	0.00169
SLC7A11	solute carrier family 7, (cationic amino acid transporter, y+ system) member 11	4.206	0.000246
SMOX	spermine oxidase	2.435	0.000432
SNRNP25	small nuclear ribonucleoprotein 25kDa (U11/U12)	1.877	0.0215
SNX7	sorting nexin 7	-1.631	0.00572
SP100	SP100 nuclear antigen	-1.964	0.00255
SPC25	SPC25, NDC80 kinetochore complex component, homolog (S. cerevisiae)	2.18	0.00743
SPRY2	sprouty homolog 2 (Drosophila)	1.751	0.0334
SPSB1	splA/ryanodine receptor domain and SOCS box containing 1	-2.47	0.005
SQLE	squalene epoxidase	1.995	0.00329
SST	somatostatin	-2.44	0.0332
ST8SIA4	ST8 alpha-N-acetyl-neuraminide alpha-2,8-sialyltransferase 4	-2.377	0.0337
STIL	SCL/TAL1 interrupting locus	1.93	0.0179
STIM1	stromal interaction molecule 1	-1.513	0.0055
STK17B	serine/threonine kinase 17b	-1.537	0.0307
STMN2	stathmin-like 2	-2.311	0.0141
STMN3	stathmin-like 3	-1.554	0.0436
STXBP6	syntaxin binding protein 6 (amisyn)	-1.66	0.00807
SULT1C2	sulfotransferase family, cytosolic, 1C, member 2	1.956	0.0202
SYK	spleen tyrosine kinase	2.797	0.000741
TAC1	tachykinin, precursor 1	-1.886	0.0368
TACC1	transforming, acidic coiled-coil containing protein 1	-2.628	0.0329
TACSTD2	tumor-associated calcium signal transducer 2	3.594	0.00704
TBX2	T-box 2	-2.065	0.0324
TEK	TEK tyrosine kinase, endothelial	-1.978	0.0237
TFAP2C	transcription factor AP-2 gamma (activating enhancer binding protein 2 gamma)	1.603	0.00362
TFF2	trefoil factor 2	2.294	0.00118
TFPI	tissue factor pathway inhibitor (lipoprotein-associated coagulation inhibitor)	-2.355	0.0189
TGFB2	transforming growth factor, beta 2	-1.546	0.0289
TGFBR3	transforming growth factor, beta receptor III	-1.701	0.0314
TIAM1	T-cell lymphoma invasion and metastasis 1	1.872	0.000969
TIMP3	TIMP metallopeptidase inhibitor 3	-2.138	0.0333
TK1	thymidine kinase 1, soluble	1.713	0.00696
TLR1	toll-like receptor 1	1.802	0.0139
TM4SF1	transmembrane 4 L six family member 1	-1.661	0.0212
TMSB10	thymosin beta 10	1.59	0.00529
TNFRSF17	tumor necrosis factor receptor superfamily, member 17	-2.222	0.0125
TNFRSF12A	tumor necrosis factor receptor superfamily, member 12A	1.778	0.00213
TNFRSF13B	tumor necrosis factor receptor superfamily, member 13B	-2.568	0.0122
TNFRSF1B	tumor necrosis factor receptor superfamily, member 1B	2.06	0.000195
TNIK	TRAF2 and NCK interacting kinase	-1.592	0.0327
TNK2	tyrosine kinase, non-receptor, 2	1.878	0.00682
TOP2A	topoisomerase (DNA) II alpha 170kDa	1.951	0.00211
TP53INP1	tumor protein p53 inducible nuclear protein 1	-2.146	0.000197
TPMT	thiopurine S-methyltransferase	1.533	0.0122
TRIP13	thyroid hormone receptor interactor 13	1.696	0.038
TRPV6	transient receptor potential cation channel, subfamily V, member 6	3.743	0.0176
TSPO	translocator protein (18kDa)	1.744	0.0014
TTK	TTK protein kinase	1.605	0.0241
TUBA4A	tubulin, alpha 4a	1.952	0.00239
TWF1	twinfilin, actin-binding protein, homolog 1 (Drosophila)	1.524	0.0423
TYMS	thymidylate synthetase	1.781	0.0049
UBE2B	ubiquitin-conjugating enzyme E2B (RAD6 homolog)	-1.978	0.0453
UBE2C	ubiquitin-conjugating enzyme E2C	1.596	0.0468
UHRF1	ubiquitin-like with PHD and ring finger domains 1	1.827	0.00592
USP2	ubiquitin specific peptidase 2	-1.717	0.0438
VANGL1	vang-like 1 (van gogh, Drosophila)	1.571	0.000785
VEGFC	vascular endothelial growth factor C	-1.92	0.044
VIM	vimentin	-2.425	0.0117
WAPAL	wings apart-like homolog (Drosophila)	-1.548	0.0387
WASF1	WAS protein family, member 1	-1.846	0.0386
WFDC2	WAP four-disulfide core domain 2	4.547	0.00122
XBP1	X-box binding protein 1	-1.859	0.00729
XDH	xanthine dehydrogenase	-3.626	0.00055
YES1	v-yes-1 Yamaguchi sarcoma viral oncogene homolog 1	-1.503	0.0304
YWHAG	tyrosine 3-monooxygenase/tryptophan 5-monooxygenase activation protein, gamma polypeptide	1.631	0.0045
ZFPM2	zinc finger protein, multitype 2	-1.74	0.0251
ZNF185	zinc finger protein 185 (LIM domain)	2.022	0.000497
461

## Sheet: Gastroentestinal disease
© 2000-2009 Ingenuity Systems, Inc. All rights reserved.
Symbol	Entrez Gene Name	Fold Change	p-value
ABP1	amiloride binding protein 1 (amine oxidase (copper-containing))	-3.843	0.00264
ALAS1	aminolevulinate, delta-, synthase 1	2.209	0.00825
ALDOB	aldolase B, fructose-bisphosphate	-22.885	1.55e-05
AMBP	alpha-1-microglobulin/bikunin precursor	2.295	0.0145
ANXA1	annexin A1	3.184	7.76e-05
AQP3	aquaporin 3 (Gill blood group)	5.993	0.00668
AR	androgen receptor	-1.519	0.00276
AREG	amphiregulin	11.137	0.000446
ATP2A2	ATPase, Ca++ transporting, cardiac muscle, slow twitch 2	-1.831	0.0144
AURKA	aurora kinase A	2.041	0.00476
BIRC5	baculoviral IAP repeat-containing 5	1.79	0.037
BRCA1	breast cancer 1, early onset	2.002	0.00252
BUB1B	budding uninhibited by benzimidazoles 1 homolog beta (yeast)	1.718	0.000523
C3	complement component 3	-1.952	0.000377
CA2	carbonic anhydrase II	1.588	0.000162
CAMK2N1	calcium/calmodulin-dependent protein kinase II inhibitor 1	-1.985	0.00414
CAPG	capping protein (actin filament), gelsolin-like	4.568	0.00292
CAPN5	calpain 5	2.343	0.0011
CAV1	caveolin 1, caveolae protein, 22kDa	-2.248	0.0367
CCDC28A	coiled-coil domain containing 28A	-1.585	0.0018
CCNA2	cyclin A2	1.906	0.0115
CD36	CD36 molecule (thrombospondin receptor)	-2.434	0.00437
CDC2	cell division cycle 2, G1 to S and G2 to M	1.764	0.00641
CDC6	cell division cycle 6 homolog (S. cerevisiae)	2.044	0.000315
CDC20	cell division cycle 20 homolog (S. cerevisiae)	1.644	0.0168
CDC25B	cell division cycle 25 homolog B (S. pombe)	2.05	0.00455
CDCA5	cell division cycle associated 5	1.634	0.0199
CDCA7	cell division cycle associated 7	1.746	0.0023
CDCA8	cell division cycle associated 8	1.708	0.0374
CDH2	cadherin 2, type 1, N-cadherin (neuronal)	-1.906	0.0396
CDKN1A	cyclin-dependent kinase inhibitor 1A (p21, Cip1)	1.979	0.0483
CEP55	centrosomal protein 55kDa	2.211	0.00791
CHEK1	CHK1 checkpoint homolog (S. pombe)	1.886	0.00141
CLDN4	claudin 4	4.475	0.0018
CPEB4	cytoplasmic polyadenylation element binding protein 4	1.502	0.0242
CRIP1	cysteine-rich protein 1 (intestinal)	-2.141	0.00106
CTGF	connective tissue growth factor	-3.393	0.0153
CTSS	cathepsin S	-1.626	0.00112
CXCR7	chemokine (C-X-C motif) receptor 7	-2.501	0.0483
DDX39	DEAD (Asp-Glu-Ala-Asp) box polypeptide 39	1.527	0.0182
DNAJB9	DnaJ (Hsp40) homolog, subfamily B, member 9	-1.611	0.000838
DPEP1	dipeptidase 1 (renal)	-3.571	0.00139
DPYD	dihydropyrimidine dehydrogenase	-33.854	1.33e-05
DSCC1	defective in sister chromatid cohesion 1 homolog (S. cerevisiae)	1.835	0.0136
DUSP6	dual specificity phosphatase 6	1.7	0.0142
EFEMP1	EGF-containing fibulin-like extracellular matrix protein 1	-1.979	0.0454
EGFR	epidermal growth factor receptor (erythroblastic leukemia viral (v-erb-b) oncogene homolog, avian)	1.725	0.0031
EIF4A2	eukaryotic translation initiation factor 4A, isoform 2	-1.722	0.0441
EPB41L3	erythrocyte membrane protein band 4.1-like 3	-4.165	0.00231
EPHA2	EPH receptor A2	2.979	0.00146
EPHB2	EPH receptor B2	1.9	0.000525
FABP1	fatty acid binding protein 1, liver	-2.361	0.0435
FABP2	fatty acid binding protein 2, intestinal	-5.551	0.0012
FASN	fatty acid synthase	1.606	0.00415
FEN1	flap structure-specific endonuclease 1	1.554	0.0203
FGF12	fibroblast growth factor 12	6.366	0.000186
FLCN	folliculin	-1.578	0.000721
FST	follistatin	-2.162	0.0439
FYN	FYN oncogene related to SRC, FGR, YES	-1.752	0.0383
GABRP	gamma-aminobutyric acid (GABA) A receptor, pi	3.021	0.000302
GCH1	GTP cyclohydrolase 1	2.301	0.00279
GINS2	GINS complex subunit 2 (Psf2 homolog)	1.554	0.0154
GJA1	gap junction protein, alpha 1, 43kDa	-1.585	0.0393
GNA11	guanine nucleotide binding protein (G protein), alpha 11 (Gq class)	-1.845	0.000594
GPR172B	G protein-coupled receptor 172B	-1.501	0.0415
GREB1	GREB1 protein	2.302	0.00405
GRP	gastrin-releasing peptide	-3.59	0.00382
GSN	gelsolin (amyloidosis, Finnish type)	-1.801	0.037
GUCA2B	guanylate cyclase activator 2B (uroguanylin)	-1.579	0.0174
HBEGF	heparin-binding EGF-like growth factor	2.525	0.0113
HCK	hemopoietic cell kinase	-1.998	0.0107
HDAC1	histone deacetylase 1	1.844	0.000142
HDAC5	histone deacetylase 5	-1.753	0.000854
HDAC9	histone deacetylase 9	2.026	0.0011
HDAC11	histone deacetylase 11	-1.75	0.0271
HIF1A	hypoxia inducible factor 1, alpha subunit (basic helix-loop-helix transcription factor)	1.884	0.0471
HLA-E	major histocompatibility complex, class I, E	-2.202	0.00255
HMGCR	3-hydroxy-3-methylglutaryl-Coenzyme A reductase	1.825	0.00902
IDI1	isopentenyl-diphosphate delta isomerase 1	1.635	0.0312
IGFBP3	insulin-like growth factor binding protein 3	-3.622	0.0245
IGFBP7	insulin-like growth factor binding protein 7	-1.598	0.0167
IL1RN	interleukin 1 receptor antagonist	8.443	0.000441
IL6R	interleukin 6 receptor	-1.514	0.0413
IQGAP2	IQ motif containing GTPase activating protein 2	1.512	0.00158
ITGAL	integrin, alpha L (antigen CD11A (p180), lymphocyte function-associated antigen 1; alpha polypeptide)	-1.854	0.0119
ITGAV	integrin, alpha V (vitronectin receptor, alpha polypeptide, antigen CD51)	2.055	0.0103
ITGB2	integrin, beta 2 (complement component 3 receptor 3 and 4 subunit)	-2.055	0.0356
ITPR3	inositol 1,4,5-triphosphate receptor, type 3	1.75	0.000169
KIAA0101	KIAA0101	2.151	0.0139
KIF20A	kinesin family member 20A	1.892	0.0446
KIF20B	kinesin family member 20B	1.685	0.0179
KRT7	keratin 7	1.925	0.00991
KRT18	keratin 18	1.678	0.00336
LIPH	lipase, member H	1.558	0.00325
LRP8	low density lipoprotein receptor-related protein 8, apolipoprotein e receptor	1.576	0.00657
MAD2L1	MAD2 mitotic arrest deficient-like 1 (yeast)	1.667	0.0205
MAFB	v-maf musculoaponeurotic fibrosarcoma oncogene homolog B (avian)	-2.049	0.0475
MAP2K1	mitogen-activated protein kinase kinase 1	1.574	0.0317
MCAM	melanoma cell adhesion molecule	-2.102	0.0435
MCM3	minichromosome maintenance complex component 3	2.116	0.000991
MCM4	minichromosome maintenance complex component 4	1.653	0.000783
MCM5	minichromosome maintenance complex component 5	1.962	0.00399
MELK	maternal embryonic leucine zipper kinase	1.606	0.024
MEP1A	meprin A, alpha (PABA peptide hydrolase)	-3.057	0.00273
MKI67	antigen identified by monoclonal antibody Ki-67	1.684	0.0111
MLPH	melanophilin	1.925	0.00909
MT1E	metallothionein 1E	-6.44	0.000353
MT1F	metallothionein 1F	1.625	0.0102
MUC13	mucin 13, cell surface associated	-1.719	0.0091
MVK	mevalonate kinase	1.549	0.035
NDRG1	N-myc downstream regulated 1	1.908	0.00902
NEK2	NIMA (never in mitosis gene a)-related kinase 2	1.841	0.01
NEK6	NIMA (never in mitosis gene a)-related kinase 6	2.12	0.000548
NQO1	NAD(P)H dehydrogenase, quinone 1	2.155	0.00205
NR1H4	nuclear receptor subfamily 1, group H, member 4	-1.553	0.0355
NUDT5	nudix (nucleoside diphosphate linked moiety X)-type motif 5	2.025	0.00633
PAPSS2	3'-phosphoadenosine 5'-phosphosulfate synthase 2	2.375	0.0097
PBK	PDZ binding kinase	1.658	0.0373
PDGFA	platelet-derived growth factor alpha polypeptide	-1.904	0.00325
PDGFC	platelet derived growth factor C	-2.206	0.03
PDGFRA	platelet-derived growth factor receptor, alpha polypeptide	-1.843	0.0391
PDZK1IP1	PDZK1 interacting protein 1	2.308	0.00758
PECAM1	platelet/endothelial cell adhesion molecule	-1.745	0.00378
PEG3	paternally expressed 3	-2.186	0.0137
PIK3R1	phosphoinositide-3-kinase, regulatory subunit 1 (alpha)	-1.533	0.00783
PLA2G3	phospholipase A2, group III	8.115	0.00186
PLAUR	plasminogen activator, urokinase receptor	2.98	0.001
PLK1	polo-like kinase 1 (Drosophila)	1.92	0.0103
PLSCR4	phospholipid scramblase 4	-3.177	0.00114
POLA1	polymerase (DNA directed), alpha 1, catalytic subunit	2.011	0.000898
POLE	polymerase (DNA directed), epsilon	1.704	0.00786
PPARA	peroxisome proliferator-activated receptor alpha	-2.018	0.000486
PRKACB	protein kinase, cAMP-dependent, catalytic, beta	-1.96	0.0425
PRSS23	protease, serine, 23	-4.431	0.00986
PTPRC	protein tyrosine phosphatase, receptor type, C	-2.38	0.00788
QPCT (includes EG:25797)	glutaminyl-peptide cyclotransferase	1.791	0.00311
RAD51	RAD51 homolog (RecA homolog, E. coli) (S. cerevisiae)	1.991	0.00254
RDX	radixin	-1.859	0.00624
RFC4	replication factor C (activator 1) 4, 37kDa	1.78	0.0052
RGS4	regulator of G-protein signaling 4	-2.268	0.00177
RRM1	ribonucleotide reductase M1	1.713	0.00168
RRM2B	ribonucleotide reductase M2 B (TP53 inducible)	-1.51	0.0203
RTN1	reticulon 1	-1.761	0.0295
SAA2	serum amyloid A2	-6.125	0.000306
SDC1	syndecan 1	1.509	0.00663
SLC27A2	solute carrier family 27 (fatty acid transporter), member 2	-5.842	0.0141
SLC2A3	solute carrier family 2 (facilitated glucose transporter), member 3	-1.892	0.00694
SLC39A5	solute carrier family 39 (metal ion transporter), member 5	-3.898	0.00172
SLC6A4	solute carrier family 6 (neurotransmitter transporter, serotonin), member 4	-1.606	0.00169
SLC7A11	solute carrier family 7, (cationic amino acid transporter, y+ system) member 11	4.206	0.000246
SNRNP25	small nuclear ribonucleoprotein 25kDa (U11/U12)	1.877	0.0215
SPC25	SPC25, NDC80 kinetochore complex component, homolog (S. cerevisiae)	2.18	0.00743
SQLE	squalene epoxidase	1.995	0.00329
STMN2	stathmin-like 2	-2.311	0.0141
STXBP6	syntaxin binding protein 6 (amisyn)	-1.66	0.00807
SULT1C2	sulfotransferase family, cytosolic, 1C, member 2	1.956	0.0202
TFPI	tissue factor pathway inhibitor (lipoprotein-associated coagulation inhibitor)	-2.355	0.0189
TGFB2	transforming growth factor, beta 2	-1.546	0.0289
TGFBR3	transforming growth factor, beta receptor III	-1.701	0.0314
TIMP3	TIMP metallopeptidase inhibitor 3	-2.138	0.0333
TK1	thymidine kinase 1, soluble	1.713	0.00696
TM4SF1	transmembrane 4 L six family member 1	-1.661	0.0212
TNFRSF1B	tumor necrosis factor receptor superfamily, member 1B	2.06	0.000195
TNIK	TRAF2 and NCK interacting kinase	-1.592	0.0327
TOP2A	topoisomerase (DNA) II alpha 170kDa	1.951	0.00211
TRIP13	thyroid hormone receptor interactor 13	1.696	0.038
TTK	TTK protein kinase	1.605	0.0241
TUBA4A	tubulin, alpha 4a	1.952	0.00239
TYMS	thymidylate synthetase	1.781	0.0049
UBE2C	ubiquitin-conjugating enzyme E2C	1.596	0.0468
VEGFC	vascular endothelial growth factor C	-1.92	0.044
VIM	vimentin	-2.425	0.0117
YES1	v-yes-1 Yamaguchi sarcoma viral oncogene homolog 1	-1.503	0.0304
YWHAG	tyrosine 3-monooxygenase/tryptophan 5-monooxygenase activation protein, gamma polypeptide	1.631	0.0045
175

## Sheet: Genetic disorder
© 2000-2009 Ingenuity Systems, Inc. All rights reserved.
Symbol	Entrez Gene Name	Fold Change	p-value
ABAT	4-aminobutyrate aminotransferase	-3.628	0.00245
ABCB10	ATP-binding cassette, sub-family B (MDR/TAP), member 10	1.501	0.0086
ABP1	amiloride binding protein 1 (amine oxidase (copper-containing))	-3.843	0.00264
ACAT2	acetyl-Coenzyme A acetyltransferase 2	1.674	0.02
ACE	angiotensin I converting enzyme (peptidyl-dipeptidase A) 1	-1.633	0.0174
ACSL1	acyl-CoA synthetase long-chain family member 1	-1.645	0.0318
ACSL4	acyl-CoA synthetase long-chain family member 4	1.882	0.0251
ACTA1	actin, alpha 1, skeletal muscle	-1.886	0.0106
ADA	adenosine deaminase	2.065	0.0478
ADAMTS15	ADAM metallopeptidase with thrombospondin type 1 motif, 15	2.17	0.00319
ADAMTS18	ADAM metallopeptidase with thrombospondin type 1 motif, 18	-1.576	0.00241
ADCY7	adenylate cyclase 7	-1.843	0.0205
ADORA2B	adenosine A2b receptor	2.745	0.00187
ADRB1	adrenergic, beta-1-, receptor	-1.646	0.0115
AEBP1	AE binding protein 1	-1.519	0.0264
AGPS	alkylglycerone phosphate synthase	1.82	0.00439
AGT	angiotensinogen (serpin peptidase inhibitor, clade A, member 8)	-1.612	0.0416
AGTR1	angiotensin II receptor, type 1	-2.963	0.0452
AKAP2	A kinase (PRKA) anchor protein 2	-1.719	0.0276
AKR1B10	aldo-keto reductase family 1, member B10 (aldose reductase)	1.902	0.00225
ALCAM	activated leukocyte cell adhesion molecule	-1.662	0.0425
ALDH2	aldehyde dehydrogenase 2 family (mitochondrial)	1.667	0.00141
ALDH1A3	aldehyde dehydrogenase 1 family, member A3	5.62	2e-05
ALDH1B1	aldehyde dehydrogenase 1 family, member B1	-1.844	0.00144
ALDOC	aldolase C, fructose-bisphosphate	1.653	0.00281
AMMECR1	Alport syndrome, mental retardation, midface hypoplasia and elliptocytosis chromosomal region gene 1	1.75	0.0051
AMN	amnionless homolog (mouse)	-8.604	0.000109
AMY2A	amylase, alpha 2A (pancreatic)	-1.584	0.0427
ANK2	ankyrin 2, neuronal	-2.286	0.0328
ANKH	ankylosis, progressive homolog (mouse)	1.507	0.0367
APLNR	apelin receptor	-2.967	0.0294
APOB	apolipoprotein B (including Ag(x) antigen)	-8.318	0.000814
APOC2	apolipoprotein C-II	-2.67	0.0228
AQP1	aquaporin 1 (Colton blood group)	-1.866	0.0474
AQP3	aquaporin 3 (Gill blood group)	5.993	0.00668
AQP4	aquaporin 4	10.899	0.00117
AR	androgen receptor	-1.519	0.00276
AREG	amphiregulin	11.137	0.000446
ARRB1	arrestin, beta 1	-1.707	0.019
ASPA	aspartoacylase (Canavan disease)	-1.504	0.00872
ASPM	asp (abnormal spindle) homolog, microcephaly associated (Drosophila)	1.655	0.0359
ASPN	asporin	-3.545	0.039
ATP1A2	ATPase, Na+/K+ transporting, alpha 2 (+) polypeptide	-2.717	0.0406
ATP1B1	ATPase, Na+/K+ transporting, beta 1 polypeptide	-1.506	0.00372
ATP2A2	ATPase, Ca++ transporting, cardiac muscle, slow twitch 2	-1.831	0.0144
ATP6V0A2	ATPase, H+ transporting, lysosomal V0 subunit a2	-1.654	0.000929
ATXN1	ataxin 1	-1.625	0.000942
ATXN10	ataxin 10	1.525	0.00395
AURKA	aurora kinase A	2.041	0.00476
AURKB	aurora kinase B	2.071	0.0116
AVPR2	arginine vasopressin receptor 2	1.733	0.0163
B2M	beta-2-microglobulin	-1.962	0.000563
BBS7	Bardet-Biedl syndrome 7	1.813	0.000552
BIRC5	baculoviral IAP repeat-containing 5	1.79	0.037
BMP1	bone morphogenetic protein 1	-1.667	0.00422
BRCA1	breast cancer 1, early onset	2.002	0.00252
BTC	betacellulin	2.404	0.000284
BUB1B	budding uninhibited by benzimidazoles 1 homolog beta (yeast)	1.718	0.000523
C3	complement component 3	-1.952	0.000377
CA2	carbonic anhydrase II	1.588	0.000162
CA4	carbonic anhydrase IV	-6.533	0.000111
CA12	carbonic anhydrase XII	1.758	0.0366
CA13	carbonic anhydrase XIII	1.605	0.0405
CACNA2D1	calcium channel, voltage-dependent, alpha 2/delta subunit 1	-1.68	0.0108
CACNB2	calcium channel, voltage-dependent, beta 2 subunit	-1.813	0.0482
CAMK2N1	calcium/calmodulin-dependent protein kinase II inhibitor 1	-1.985	0.00414
CAPN5	calpain 5	2.343	0.0011
CAV1	caveolin 1, caveolae protein, 22kDa	-2.248	0.0367
CBS	cystathionine-beta-synthase	2.593	0.00306
CCDC50	coiled-coil domain containing 50	-1.621	0.0224
CCNA2	cyclin A2	1.906	0.0115
CCNB1	cyclin B1	2.02	0.03
CD36	CD36 molecule (thrombospondin receptor)	-2.434	0.00437
CD52	CD52 molecule	-2.237	0.0183
CD68	CD68 molecule	2.432	0.00677
CD97	CD97 molecule	-2.06	0.0249
CD200	CD200 molecule	-2.401	0.0135
CD1D	CD1d molecule	-1.506	0.0324
CD79A	CD79a molecule, immunoglobulin-associated alpha	-1.783	0.048
CD79B	CD79b molecule, immunoglobulin-associated beta	-1.774	0.0182
CDC2	cell division cycle 2, G1 to S and G2 to M	1.764	0.00641
CDC6	cell division cycle 6 homolog (S. cerevisiae)	2.044	0.000315
CDC20	cell division cycle 20 homolog (S. cerevisiae)	1.644	0.0168
CDC25B	cell division cycle 25 homolog B (S. pombe)	2.05	0.00455
CDCA5	cell division cycle associated 5	1.634	0.0199
CDCA7	cell division cycle associated 7	1.746	0.0023
CDCA8	cell division cycle associated 8	1.708	0.0374
CDH2	cadherin 2, type 1, N-cadherin (neuronal)	-1.906	0.0396
CDKN1A	cyclin-dependent kinase inhibitor 1A (p21, Cip1)	1.979	0.0483
CDKN1C	cyclin-dependent kinase inhibitor 1C (p57, Kip2)	-2.525	0.00306
CDS1	CDP-diacylglycerol synthase (phosphatidate cytidylyltransferase) 1	-1.621	0.00408
CEBPA	CCAAT/enhancer binding protein (C/EBP), alpha	-1.962	0.000175
CEP55	centrosomal protein 55kDa	2.211	0.00791
CFB	complement factor B	-3.444	0.000419
CFL2	cofilin 2 (muscle)	-1.776	0.0232
CHEK1	CHK1 checkpoint homolog (S. pombe)	1.886	0.00141
CHKB	choline kinase beta	-1.635	0.0185
CIT	citron (rho-interacting, serine/threonine kinase 21)	1.648	0.00443
CKS1B	CDC28 protein kinase regulatory subunit 1B	1.747	0.0104
CLCN2	chloride channel 2	-2.006	0.000228
CLDN4	claudin 4	4.475	0.0018
CNBP	CCHC-type zinc finger, nucleic acid binding protein	-1.786	0.0305
CNKSR3	CNKSR family member 3	-1.706	0.0464
COL23A1	collagen, type XXIII, alpha 1	-2.416	0.0408
COL4A5	collagen, type IV, alpha 5	-1.905	0.0231
CP	ceruloplasmin (ferroxidase)	-1.862	0.0219
CPEB4	cytoplasmic polyadenylation element binding protein 4	1.502	0.0242
CPS1	carbamoyl-phosphate synthetase 1, mitochondrial	-5.132	0.0152
CRBN	cereblon	-1.596	0.00314
CRIP1	cysteine-rich protein 1 (intestinal)	-2.141	0.00106
CTGF	connective tissue growth factor	-3.393	0.0153
CTSS	cathepsin S	-1.626	0.00112
CUBN	cubilin (intrinsic factor-cobalamin receptor)	-4.2	0.000153
CXCR4	chemokine (C-X-C motif) receptor 4	-1.558	0.0243
CYBA	cytochrome b-245, alpha polypeptide	1.644	0.00359
CYBB	cytochrome b-245, beta polypeptide	-2.309	0.0266
CYP4V2	cytochrome P450, family 4, subfamily V, polypeptide 2	-2.396	0.000543
CYTIP	cytohesin 1 interacting protein	-2.58	0.0194
DCN	decorin	-2.375	0.04
DDX39	DEAD (Asp-Glu-Ala-Asp) box polypeptide 39	1.527	0.0182
DGAT2	diacylglycerol O-acyltransferase homolog 2 (mouse)	3.122	0.00323
DHCR7	7-dehydrocholesterol reductase	1.71	0.00302
DKK3	dickkopf homolog 3 (Xenopus laevis)	-1.676	0.0267
DNAJB6	DnaJ (Hsp40) homolog, subfamily B, member 6	1.748	0.00297
DNAJB9	DnaJ (Hsp40) homolog, subfamily B, member 9	-1.611	0.000838
DNMT1	DNA (cytosine-5-)-methyltransferase 1	1.522	0.00132
DPYSL3	dihydropyrimidinase-like 3	-1.855	0.0478
DRD3	dopamine receptor D3	1.532	0.00447
DSCC1	defective in sister chromatid cohesion 1 homolog (S. cerevisiae)	1.835	0.0136
DUSP4	dual specificity phosphatase 4	1.577	0.0318
DUSP6	dual specificity phosphatase 6	1.7	0.0142
DUX4	double homeobox, 4	1.931	0.000461
E2F2	E2F transcription factor 2	2.628	0.00194
ECE1	endothelin converting enzyme 1	-1.643	0.0218
EFEMP1	EGF-containing fibulin-like extracellular matrix protein 1	-1.979	0.0454
EGFR	epidermal growth factor receptor (erythroblastic leukemia viral (v-erb-b) oncogene homolog, avian)	1.725	0.0031
EGR1	early growth response 1	1.506	0.00518
EIF2S3	eukaryotic translation initiation factor 2, subunit 3 gamma, 52kDa	-1.627	0.00701
EIF4A2	eukaryotic translation initiation factor 4A, isoform 2	-1.722	0.0441
ELOVL1	elongation of very long chain fatty acids (FEN1/Elo2, SUR4/Elo3, yeast)-like 1	1.751	0.00703
ENO2	enolase 2 (gamma, neuronal)	-2.293	0.00607
ENPP1	ectonucleotide pyrophosphatase/phosphodiesterase 1	-1.564	0.0227
EPB41L3	erythrocyte membrane protein band 4.1-like 3	-4.165	0.00231
EPHA2	EPH receptor A2	2.979	0.00146
EPHA4	EPH receptor A4	1.594	0.0153
EPHB2	EPH receptor B2	1.9	0.000525
EPHB3	EPH receptor B3	1.739	0.00302
ESCO2	establishment of cohesion 1 homolog 2 (S. cerevisiae)	1.842	0.028
ETS1	v-ets erythroblastosis virus E26 oncogene homolog 1 (avian)	-2.488	0.0185
FABP1	fatty acid binding protein 1, liver	-2.361	0.0435
FABP4	fatty acid binding protein 4, adipocyte	-2.391	0.00809
FAM107A	family with sequence similarity 107, member A	-2.374	0.0154
FANCA	Fanconi anemia, complementation group A	1.518	0.00892
FASN	fatty acid synthase	1.606	0.00415
FBLN1	fibulin 1	-1.904	0.0481
FBP1	fructose-1,6-bisphosphatase 1	-2.426	0.00179
FDFT1	farnesyl-diphosphate farnesyltransferase 1	1.796	0.00265
FDPS	farnesyl diphosphate synthase (farnesyl pyrophosphate synthetase, dimethylallyltranstransferase, geranyltranstransferase)	1.772	0.0163
FEN1	flap structure-specific endonuclease 1	1.554	0.0203
FGF12	fibroblast growth factor 12	6.366	0.000186
FGF13	fibroblast growth factor 13	-2.808	0.0161
FHL1	four and a half LIM domains 1	-3.442	0.0126
FHL2	four and a half LIM domains 2	-1.542	0.0282
FLCN	folliculin	-1.578	0.000721
FLI1	Friend leukemia virus integration 1	-2.083	0.0182
FOXM1	forkhead box M1	1.655	0.0292
FOXN1	forkhead box N1	1.619	0.0141
FOXP1	forkhead box P1	-1.806	0.0342
FST	follistatin	-2.162	0.0439
FYN	FYN oncogene related to SRC, FGR, YES	-1.752	0.0383
G6PD	glucose-6-phosphate dehydrogenase	1.724	0.00821
GAB2	GRB2-associated binding protein 2	-1.846	0.0112
GABRB1	gamma-aminobutyric acid (GABA) A receptor, beta 1	-1.796	0.0392
GABRP	gamma-aminobutyric acid (GABA) A receptor, pi	3.021	0.000302
GAL	galanin prepropeptide	-1.669	0.0473
GALE	UDP-galactose-4-epimerase	1.757	0.000863
GARNL4	GTPase activating Rap/RanGAP domain-like 4	-1.548	0.0314
GAS5	growth arrest-specific 5 (non-protein coding)	-1.713	0.0264
GBA2	glucosidase, beta (bile acid) 2	1.542	0.0414
GBE1	glucan (1,4-alpha-), branching enzyme 1	-1.762	0.0163
GCH1	GTP cyclohydrolase 1	2.301	0.00279
GCNT2	glucosaminyl (N-acetyl) transferase 2, I-branching enzyme (I blood group)	-2.478	0.00637
GHR	growth hormone receptor	-1.718	0.0395
GINS2	GINS complex subunit 2 (Psf2 homolog)	1.554	0.0154
GJA1	gap junction protein, alpha 1, 43kDa	-1.585	0.0393
GJB2	gap junction protein, beta 2, 26kDa	1.838	0.0327
GNA11	guanine nucleotide binding protein (G protein), alpha 11 (Gq class)	-1.845	0.000594
GNB4	guanine nucleotide binding protein (G protein), beta polypeptide 4	-1.665	0.0279
GPAM	glycerol-3-phosphate acyltransferase, mitochondrial	1.508	0.00385
GPC3	glypican 3	-1.634	0.000204
GPRC5A	G protein-coupled receptor, family C, group 5, member A	2.701	0.0136
GPT	glutamic-pyruvate transaminase (alanine aminotransferase)	-2.62	0.00181
GRHL2	grainyhead-like 2 (Drosophila)	1.76	0.0419
GRP	gastrin-releasing peptide	-3.59	0.00382
GSN	gelsolin (amyloidosis, Finnish type)	-1.801	0.037
GUCY1A3	guanylate cyclase 1, soluble, alpha 3	-3.666	0.0292
GUCY1B3	guanylate cyclase 1, soluble, beta 3	-2.28	0.0336
HBD	hemoglobin, delta	-1.744	0.045
HBEGF	heparin-binding EGF-like growth factor	2.525	0.0113
HCK	hemopoietic cell kinase	-1.998	0.0107
HDAC1	histone deacetylase 1	1.844	0.000142
HDAC5	histone deacetylase 5	-1.753	0.000854
HDAC9	histone deacetylase 9	2.026	0.0011
HDAC11	histone deacetylase 11	-1.75	0.0271
HEXB	hexosaminidase B (beta polypeptide)	-1.849	0.0377
HIF1A	hypoxia inducible factor 1, alpha subunit (basic helix-loop-helix transcription factor)	1.884	0.0471
HK2	hexokinase 2	2.778	0.00033
HLA-B	major histocompatibility complex, class I, B	3.471	0.0191
HLA-C	major histocompatibility complex, class I, C	4.115	0.0494
HLA-DQA1	major histocompatibility complex, class II, DQ alpha 1	-3.549	0.0368
HLA-E	major histocompatibility complex, class I, E	-2.202	0.00255
HMGCR	3-hydroxy-3-methylglutaryl-Coenzyme A reductase	1.825	0.00902
HMMR	hyaluronan-mediated motility receptor (RHAMM)	1.725	0.0226
HNF4A	hepatocyte nuclear factor 4, alpha	-4.78	3.33e-05
HPGD	hydroxyprostaglandin dehydrogenase 15-(NAD)	-1.843	0.0102
HSPA1B	heat shock 70kDa protein 1B	1.553	0.0246
HSPB1	heat shock 27kDa protein 1	-3.084	0.0457
HSPB8	heat shock 22kDa protein 8	-1.872	0.0285
HTR2B	5-hydroxytryptamine (serotonin) receptor 2B	-1.775	0.0315
IDH1	isocitrate dehydrogenase 1 (NADP+), soluble	1.57	0.000368
IDI1	isopentenyl-diphosphate delta isomerase 1	1.635	0.0312
IER3	immediate early response 3	2.424	0.00202
IGFBP3	insulin-like growth factor binding protein 3	-3.622	0.0245
IGFBP7	insulin-like growth factor binding protein 7	-1.598	0.0167
IGHM	immunoglobulin heavy constant mu	-3.123	0.00448
IGJ	immunoglobulin J polypeptide, linker protein for immunoglobulin alpha and mu polypeptides	-4.244	0.0286
IGKC	immunoglobulin kappa constant	-4.324	0.0355
IL18	interleukin 18 (interferon-gamma-inducing factor)	2.016	0.00469
IL17D	interleukin 17D	-1.881	0.015
IL1RN	interleukin 1 receptor antagonist	8.443	0.000441
IL6R	interleukin 6 receptor	-1.514	0.0413
IL6ST	interleukin 6 signal transducer (gp130, oncostatin M receptor)	-1.732	0.0461
INDO	indoleamine-pyrrole 2,3 dioxygenase	2.242	0.0148
IRF4	interferon regulatory factor 4	-2.218	0.00837
ITGAL	integrin, alpha L (antigen CD11A (p180), lymphocyte function-associated antigen 1; alpha polypeptide)	-1.854	0.0119
ITGAV	integrin, alpha V (vitronectin receptor, alpha polypeptide, antigen CD51)	2.055	0.0103
ITGB2	integrin, beta 2 (complement component 3 receptor 3 and 4 subunit)	-2.055	0.0356
ITPR3	inositol 1,4,5-triphosphate receptor, type 3	1.75	0.000169
JARID1C	jumonji, AT rich interactive domain 1C	-1.899	0.0335
KCNA5	potassium voltage-gated channel, shaker-related subfamily, member 5	-1.756	0.00219
KCNK1	potassium channel, subfamily K, member 1	1.623	0.000322
KIAA0101	KIAA0101	2.151	0.0139
KIF11	kinesin family member 11	1.786	0.0166
KIF5A	kinesin family member 5A	-1.605	0.0308
KLC1	kinesin light chain 1	-1.558	0.0439
KRT7	keratin 7	1.925	0.00991
KRT13	keratin 13	1.949	0.00135
KRT18	keratin 18	1.678	0.00336
LAMB1	laminin, beta 1	-1.603	0.0408
LDB3	LIM domain binding 3	-2.676	0.0153
LDLR	low density lipoprotein receptor	1.548	0.00227
LGR5	leucine-rich repeat-containing G protein-coupled receptor 5	-1.619	0.0454
LIPH	lipase, member H	1.558	0.00325
LOX	lysyl oxidase	-1.684	0.0473
LPL	lipoprotein lipase	-1.841	0.0402
LRAT	lecithin retinol acyltransferase (phosphatidylcholine--retinol O-acyltransferase)	-4.404	0.00116
LRP1	low density lipoprotein-related protein 1 (alpha-2-macroglobulin receptor)	-3.572	0.0189
LRP8	low density lipoprotein receptor-related protein 8, apolipoprotein e receptor	1.576	0.00657
MAD2L1	MAD2 mitotic arrest deficient-like 1 (yeast)	1.667	0.0205
MAF	v-maf musculoaponeurotic fibrosarcoma oncogene homolog (avian)	-4.314	0.0084
MAFB	v-maf musculoaponeurotic fibrosarcoma oncogene homolog B (avian)	-2.049	0.0475
MAOB	monoamine oxidase B	-2.17	0.000902
MAP2	microtubule-associated protein 2	2.8	0.0112
MAP2K1	mitogen-activated protein kinase kinase 1	1.574	0.0317
MAPK11	mitogen-activated protein kinase 11	1.977	0.000399
MAPKAPK3	mitogen-activated protein kinase-activated protein kinase 3	1.5	0.00422
MARCKSL1	MARCKS-like 1	2.877	0.000286
MBD1	methyl-CpG binding domain protein 1	1.536	0.0136
MCAM	melanoma cell adhesion molecule	-2.102	0.0435
MCL1	myeloid cell leukemia sequence 1 (BCL2-related)	-1.637	0.0117
MCM2	minichromosome maintenance complex component 2	1.69	0.000412
MCM3	minichromosome maintenance complex component 3	2.116	0.000991
MCM4	minichromosome maintenance complex component 4	1.653	0.000783
MCM5	minichromosome maintenance complex component 5	1.962	0.00399
MCM6	minichromosome maintenance complex component 6	1.749	0.00363
MCM7	minichromosome maintenance complex component 7	1.518	0.00807
MEIS2	Meis homeobox 2	-2.63	0.0499
MELK	maternal embryonic leucine zipper kinase	1.606	0.024
MEP1A	meprin A, alpha (PABA peptide hydrolase)	-3.057	0.00273
MERTK	c-mer proto-oncogene tyrosine kinase	-2.442	0.000224
MLPH	melanophilin	1.925	0.00909
MLXIPL	MLX interacting protein-like	-1.888	0.00291
MMAB	methylmalonic aciduria (cobalamin deficiency) cblB type	1.583	0.0277
MMD	monocyte to macrophage differentiation-associated	-1.579	0.0148
MT1E	metallothionein 1E	-6.44	0.000353
MTHFR	5,10-methylenetetrahydrofolate reductase (NADPH)	2.317	0.000355
MUC13	mucin 13, cell surface associated	-1.719	0.0091
MUC16	mucin 16, cell surface associated	6.399	0.0211
MVK	mevalonate kinase	1.549	0.035
NAGS	N-acetylglutamate synthase	-2.228	0.000765
NAIP	NLR family, apoptosis inhibitory protein	-2.057	0.0164
NAP1L5	nucleosome assembly protein 1-like 5	-1.989	0.0392
NBL1	neuroblastoma, suppression of tumorigenicity 1	-2.816	0.0184
NCOA7	nuclear receptor coactivator 7	-1.848	0.0239
NDRG1	N-myc downstream regulated 1	1.908	0.00902
NEK2	NIMA (never in mitosis gene a)-related kinase 2	1.841	0.01
NEK6	NIMA (never in mitosis gene a)-related kinase 6	2.12	0.000548
NF2	neurofibromin 2 (merlin)	1.563	0.00621
NMU	neuromedin U	-2.226	0.0135
NOTCH3	Notch homolog 3 (Drosophila)	2.571	0.000623
NOTCH4	Notch homolog 4 (Drosophila)	-1.59	0.0136
NPR2	natriuretic peptide receptor B/guanylate cyclase B (atrionatriuretic peptide receptor B)	-1.665	0.0471
NQO1	NAD(P)H dehydrogenase, quinone 1	2.155	0.00205
NR1D1	nuclear receptor subfamily 1, group D, member 1	-1.688	0.0111
NR1H4	nuclear receptor subfamily 1, group H, member 4	-1.553	0.0355
NTS	neurotensin	-6.656	0.000849
NUDT5	nudix (nucleoside diphosphate linked moiety X)-type motif 5	2.025	0.00633
OGN	osteoglycin	-3.889	0.0294
OPTN	optineurin	-1.594	0.00594
OTC	ornithine carbamoyltransferase	-20.709	2.22e-06
PAPSS2	3'-phosphoadenosine 5'-phosphosulfate synthase 2	2.375	0.0097
PBK	PDZ binding kinase	1.658	0.0373
PC	pyruvate carboxylase	1.926	0.0484
PDE7A	phosphodiesterase 7A	-1.522	0.0457
PDGFA	platelet-derived growth factor alpha polypeptide	-1.904	0.00325
PDGFC	platelet derived growth factor C	-2.206	0.03
PDGFRA	platelet-derived growth factor receptor, alpha polypeptide	-1.843	0.0391
PECAM1	platelet/endothelial cell adhesion molecule	-1.745	0.00378
PER1	period homolog 1 (Drosophila)	-1.93	0.00384
PER3	period homolog 3 (Drosophila)	-1.775	0.0374
PFKP	phosphofructokinase, platelet	-1.572	0.0041
PGRMC1	progesterone receptor membrane component 1	-1.623	0.00035
PHYH	phytanoyl-CoA 2-hydroxylase	-1.675	0.00191
PIK3IP1	phosphoinositide-3-kinase interacting protein 1	-2.127	0.00473
PIK3R1	phosphoinositide-3-kinase, regulatory subunit 1 (alpha)	-1.533	0.00783
PKD1	polycystic kidney disease 1 (autosomal dominant)	-1.682	0.023
PKHD1	polycystic kidney and hepatic disease 1 (autosomal recessive)	1.886	0.000541
PKLR	pyruvate kinase, liver and RBC	-1.568	0.0138
PKP1	plakophilin 1 (ectodermal dysplasia/skin fragility syndrome)	-1.522	0.0279
PLA2G10	phospholipase A2, group X	2.016	0.000501
PLAUR	plasminogen activator, urokinase receptor	2.98	0.001
PLK1	polo-like kinase 1 (Drosophila)	1.92	0.0103
PLSCR4	phospholipid scramblase 4	-3.177	0.00114
POLA1	polymerase (DNA directed), alpha 1, catalytic subunit	2.011	0.000898
POLE	polymerase (DNA directed), epsilon	1.704	0.00786
POLG2	polymerase (DNA directed), gamma 2, accessory subunit	-1.777	0.00148
PPARA	peroxisome proliferator-activated receptor alpha	-2.018	0.000486
PPARGC1A	peroxisome proliferator-activated receptor gamma, coactivator 1 alpha	-2.256	0.0192
PRC1	protein regulator of cytokinesis 1	1.869	0.0129
PRIM1	primase, DNA, polypeptide 1 (49kDa)	1.582	0.00707
PRKACB	protein kinase, cAMP-dependent, catalytic, beta	-1.96	0.0425
PRKCE	protein kinase C, epsilon	-1.738	0.000457
PRKCH	protein kinase C, eta	1.839	0.00582
PRLR	prolactin receptor	-2.449	0.00218
PROCR	protein C receptor, endothelial (EPCR)	-2.034	0.0285
PRODH	proline dehydrogenase (oxidase) 1	-1.861	0.000858
PROS1	protein S (alpha)	-1.882	0.0223
PRPH	peripherin	-2.223	0.00983
PRSS23	protease, serine, 23	-4.431	0.00986
PSAT1	phosphoserine aminotransferase 1	1.708	0.034
PTPN22	protein tyrosine phosphatase, non-receptor type 22 (lymphoid)	-1.855	0.000605
PTPRC	protein tyrosine phosphatase, receptor type, C	-2.38	0.00788
QKI	quaking homolog, KH domain RNA binding (mouse)	-2.176	0.0452
RAB11A	RAB11A, member RAS oncogene family	1.605	0.0138
RAC2	ras-related C3 botulinum toxin substrate 2 (rho family, small GTP binding protein Rac2)	-1.519	0.018
RAD51	RAD51 homolog (RecA homolog, E. coli) (S. cerevisiae)	1.991	0.00254
RAD54L	RAD54-like (S. cerevisiae)	2.095	0.000415
RAPH1	Ras association (RalGDS/AF-6) and pleckstrin homology domains 1	1.696	0.015
RARB	retinoic acid receptor, beta	2.287	0.0136
RASA4 (includes EG:10156)	RAS p21 protein activator 4	-1.67	0.00224
RASD2	RASD family, member 2	-1.509	0.0303
RCSD1	RCSD domain containing 1	-1.559	0.00504
RDH16	retinol dehydrogenase 16 (all-trans)	-1.513	0.045
RDX	radixin	-1.859	0.00624
REEP1	receptor accessory protein 1	-1.673	0.0401
RELB	v-rel reticuloendotheliosis viral oncogene homolog B	-2.587	8.2e-05
RFC4	replication factor C (activator 1) 4, 37kDa	1.78	0.0052
RGS4	regulator of G-protein signaling 4	-2.268	0.00177
RGS5	regulator of G-protein signaling 5	-3.634	0.0413
RGS13	regulator of G-protein signaling 13	-2.51	0.0292
RIMS1	regulating synaptic membrane exocytosis 1	-2.688	0.0467
RORC	RAR-related orphan receptor C	-1.864	0.00593
RP2	retinitis pigmentosa 2 (X-linked recessive)	-1.952	0.00606
RRM1	ribonucleotide reductase M1	1.713	0.00168
RRM2B	ribonucleotide reductase M2 B (TP53 inducible)	-1.51	0.0203
RTN1	reticulon 1	-1.761	0.0295
RTN4	reticulon 4	1.636	0.00169
RUNX2	runt-related transcription factor 2	-1.818	0.0235
SAA2	serum amyloid A2	-6.125	0.000306
SBF2	SET binding factor 2	-1.514	0.0274
SC4MOL	sterol-C4-methyl oxidase-like	2.001	0.00451
SCD2	stearoyl-Coenzyme A desaturase 2	2.567	0.0175
SCG2	secretogranin II (chromogranin C)	-3.254	0.0198
SCNN1B	sodium channel, nonvoltage-gated 1, beta	2.68	0.00391
SCUBE2	signal peptide, CUB domain, EGF-like 2	-2.137	0.0209
SDC1	syndecan 1	1.509	0.00663
SEPP1	selenoprotein P, plasma, 1	-3.071	0.000357
2009-09-05	septin 5	-1.587	0.000508
2009-09-06	septin 6	-1.572	0.0216
SERPINI1	serpin peptidase inhibitor, clade I (neuroserpin), member 1	-1.694	0.0128
SGCB	sarcoglycan, beta (43kDa dystrophin-associated glycoprotein)	-1.786	0.0259
SLC12A6	solute carrier family 12 (potassium/chloride transporters), member 6	-1.704	0.0018
SLC14A1	solute carrier family 14 (urea transporter), member 1 (Kidd blood group)	2.228	0.00342
SLC16A2	solute carrier family 16, member 2 (monocarboxylic acid transporter 8)	1.858	0.0402
SLC18A2	solute carrier family 18 (vesicular monoamine), member 2	-1.532	0.0456
SLC1A4	solute carrier family 1 (glutamate/neutral amino acid transporter), member 4	1.696	0.0061
SLC22A4 (includes EG:6583)	solute carrier family 22 (organic cation/ergothioneine transporter), member 4	-2.21	0.0206
SLC27A2	solute carrier family 27 (fatty acid transporter), member 2	-5.842	0.0141
SLC27A4	solute carrier family 27 (fatty acid transporter), member 4	1.696	0.0436
SLC2A3	solute carrier family 2 (facilitated glucose transporter), member 3	-1.892	0.00694
SLC2A9	solute carrier family 2 (facilitated glucose transporter), member 9	-1.573	0.0191
SLC31A2	solute carrier family 31 (copper transporters), member 2	1.635	0.00482
SLC34A2	solute carrier family 34 (sodium phosphate), member 2	-1.543	0.0389
SLC39A4	solute carrier family 39 (zinc transporter), member 4	2.083	0.0122
SLC39A5	solute carrier family 39 (metal ion transporter), member 5	-3.898	0.00172
SLC3A1	solute carrier family 3 (cystine, dibasic and neutral amino acid transporters, activator of cystine, dibasic and neutral amino acid transport), member 1	-13.614	5.32e-05
SLC40A1	solute carrier family 40 (iron-regulated transporter), member 1	-5.763	0.0133
SLC6A4	solute carrier family 6 (neurotransmitter transporter, serotonin), member 4	-1.606	0.00169
SLC7A9	solute carrier family 7 (cationic amino acid transporter, y+ system), member 9	-3.344	0.00133
SLFN5	schlafen family member 5	-1.705	0.000973
SNRNP25	small nuclear ribonucleoprotein 25kDa (U11/U12)	1.877	0.0215
SORL1	sortilin-related receptor, L(DLR class) A repeats-containing	1.542	0.00277
SPC25	SPC25, NDC80 kinetochore complex component, homolog (S. cerevisiae)	2.18	0.00743
SQLE	squalene epoxidase	1.995	0.00329
SRGAP3	SLIT-ROBO Rho GTPase activating protein 3	2.258	0.00802
SRR	serine racemase	-1.766	0.032
SST	somatostatin	-2.44	0.0332
STIM1	stromal interaction molecule 1	-1.513	0.0055
STK17B	serine/threonine kinase 17b	-1.537	0.0307
STMN2	stathmin-like 2	-2.311	0.0141
STXBP6	syntaxin binding protein 6 (amisyn)	-1.66	0.00807
SULT1C2	sulfotransferase family, cytosolic, 1C, member 2	1.956	0.0202
SYK	spleen tyrosine kinase	2.797	0.000741
SYNJ1	synaptojanin 1	-1.653	0.00253
TAC1	tachykinin, precursor 1	-1.886	0.0368
TACC1	transforming, acidic coiled-coil containing protein 1	-2.628	0.0329
TACSTD2	tumor-associated calcium signal transducer 2	3.594	0.00704
TGFBI	transforming growth factor, beta-induced, 68kDa	-5.114	0.0291
TGFBR3	transforming growth factor, beta receptor III	-1.701	0.0314
TGM5	transglutaminase 5	1.586	0.0141
TIAM1	T-cell lymphoma invasion and metastasis 1	1.872	0.000969
TIMELESS	timeless homolog (Drosophila)	1.522	0.00269
TIMP3	TIMP metallopeptidase inhibitor 3	-2.138	0.0333
TK1	thymidine kinase 1, soluble	1.713	0.00696
TLR1	toll-like receptor 1	1.802	0.0139
TMEM47	transmembrane protein 47	-2.467	0.0417
TNFRSF17	tumor necrosis factor receptor superfamily, member 17	-2.222	0.0125
TNFRSF13B	tumor necrosis factor receptor superfamily, member 13B	-2.568	0.0122
TNFRSF1B	tumor necrosis factor receptor superfamily, member 1B	2.06	0.000195
TOMM40	translocase of outer mitochondrial membrane 40 homolog (yeast)	1.582	0.00716
TOP2A	topoisomerase (DNA) II alpha 170kDa	1.951	0.00211
TP53INP1	tumor protein p53 inducible nuclear protein 1	-2.146	0.000197
TPMT	thiopurine S-methyltransferase	1.533	0.0122
TRIP13	thyroid hormone receptor interactor 13	1.696	0.038
TSC22D3	TSC22 domain family, member 3	-1.886	0.00882
TSPO	translocator protein (18kDa)	1.744	0.0014
TTR	transthyretin	-7.598	0.0208
TUBA4A	tubulin, alpha 4a	1.952	0.00239
TYMS	thymidylate synthetase	1.781	0.0049
UBE2C	ubiquitin-conjugating enzyme E2C	1.596	0.0468
UCHL1	ubiquitin carboxyl-terminal esterase L1 (ubiquitin thiolesterase)	-1.978	0.0129
UNC13D	unc-13 homolog D (C. elegans)	1.613	0.00912
USP2	ubiquitin specific peptidase 2	-1.717	0.0438
VANGL1	vang-like 1 (van gogh, Drosophila)	1.571	0.000785
VEGFC	vascular endothelial growth factor C	-1.92	0.044
VIM	vimentin	-2.425	0.0117
VLDLR	very low density lipoprotein receptor	2.401	0.0146
WFDC2	WAP four-disulfide core domain 2	4.547	0.00122
WNK4	WNK lysine deficient protein kinase 4	1.814	0.00705
XBP1	X-box binding protein 1	-1.859	0.00729
XDH	xanthine dehydrogenase	-3.626	0.00055
XIST	X (inactive)-specific transcript (non-protein coding)	-204.929	2.22e-05
YES1	v-yes-1 Yamaguchi sarcoma viral oncogene homolog 1	-1.503	0.0304
ZFP36L1	zinc finger protein 36, C3H type-like 1	-1.834	0.0168
ZFPM2	zinc finger protein, multitype 2	-1.74	0.0251
ZNF624	zinc finger protein 624	-1.594	0.0487
ZNF385B	zinc finger protein 385B	-2.663	0.00112

## Sheet: Cell death
© 2000-2009 Ingenuity Systems, Inc. All rights reserved.
Symbol	Entrez Gene Name	Fold Change	p-value
ABCC1	ATP-binding cassette, sub-family C (CFTR/MRP), member 1	1.713	0.000599
ACSL4	acyl-CoA synthetase long-chain family member 4	1.882	0.0251
ADA	adenosine deaminase	2.065	0.0478
ADRB1	adrenergic, beta-1-, receptor	-1.646	0.0115
AGT	angiotensinogen (serpin peptidase inhibitor, clade A, member 8)	-1.612	0.0416
AGTR1	angiotensin II receptor, type 1	-2.963	0.0452
ALDH2	aldehyde dehydrogenase 2 family (mitochondrial)	1.667	0.00141
ALDH1A3	aldehyde dehydrogenase 1 family, member A3	5.62	2e-05
ALDOC	aldolase C, fructose-bisphosphate	1.653	0.00281
ANG4	angiogenin, ribonuclease A family, member 4	-5.16	0.0278
ANLN	anillin, actin binding protein	1.689	0.0118
ANXA1	annexin A1	3.184	7.76e-05
AP2A2	adaptor-related protein complex 2, alpha 2 subunit	-1.742	0.0253
AR	androgen receptor	-1.519	0.00276
ARC	activity-regulated cytoskeleton-associated protein	4.056	0.00297
AREG	amphiregulin	11.137	0.000446
ARG2	arginase, type II	-3.341	0.0178
ARRB1	arrestin, beta 1	-1.707	0.019
ATP1A2	ATPase, Na+/K+ transporting, alpha 2 (+) polypeptide	-2.717	0.0406
ATP2A2	ATPase, Ca++ transporting, cardiac muscle, slow twitch 2	-1.831	0.0144
ATXN1	ataxin 1	-1.625	0.000942
AURKA	aurora kinase A	2.041	0.00476
B2M	beta-2-microglobulin	-1.962	0.000563
BCL3	B-cell CLL/lymphoma 3	1.556	0.00283
BCL2L14	BCL2-like 14 (apoptosis facilitator)	1.695	0.00515
BECN1	beclin 1, autophagy related	1.515	0.00327
BIK	BCL2-interacting killer (apoptosis-inducing)	2.168	0.000818
BIRC5	baculoviral IAP repeat-containing 5	1.79	0.037
BMP5	bone morphogenetic protein 5	-2.038	0.0307
BNIP3 (includes EG:12176)	BCL2/adenovirus E1B interacting protein 3	-1.823	0.0108
BNIPL	BCL2/adenovirus E1B 19kD interacting protein like	4.984	0.000151
BRCA1	breast cancer 1, early onset	2.002	0.00252
BTC	betacellulin	2.404	0.000284
BUB1B	budding uninhibited by benzimidazoles 1 homolog beta (yeast)	1.718	0.000523
C3	complement component 3	-1.952	0.000377
CABLES1	Cdk5 and Abl enzyme substrate 1	-2.198	0.000421
CACNB2	calcium channel, voltage-dependent, beta 2 subunit	-1.813	0.0482
CADM1	cell adhesion molecule 1	-1.633	0.0255
CAPN1	calpain 1, (mu/I) large subunit	1.552	0.0314
CASP12 (includes EG:12364)	caspase 12	-1.81	0.021
CAT	catalase	-2.078	0.00557
CAV1	caveolin 1, caveolae protein, 22kDa	-2.248	0.0367
CBS	cystathionine-beta-synthase	2.593	0.00306
CCDC88A	coiled-coil domain containing 88A	-2.013	0.0465
CCL25	chemokine (C-C motif) ligand 25	-4.08	0.000126
CCNA2	cyclin A2	1.906	0.0115
CCNB1	cyclin B1	2.02	0.03
CD36	CD36 molecule (thrombospondin receptor)	-2.434	0.00437
CD48	CD48 molecule	-2.07	0.00193
CD53	CD53 molecule	-2.133	0.0291
CD200	CD200 molecule	-2.401	0.0135
CD1D	CD1d molecule	-1.506	0.0324
CD79B	CD79b molecule, immunoglobulin-associated beta	-1.774	0.0182
CDC2	cell division cycle 2, G1 to S and G2 to M	1.764	0.00641
CDC6	cell division cycle 6 homolog (S. cerevisiae)	2.044	0.000315
CDC20	cell division cycle 20 homolog (S. cerevisiae)	1.644	0.0168
CDC25B	cell division cycle 25 homolog B (S. pombe)	2.05	0.00455
CDC45L	CDC45 cell division cycle 45-like (S. cerevisiae)	1.557	0.025
CDH2	cadherin 2, type 1, N-cadherin (neuronal)	-1.906	0.0396
CDKN1A	cyclin-dependent kinase inhibitor 1A (p21, Cip1)	1.979	0.0483
CDKN1C	cyclin-dependent kinase inhibitor 1C (p57, Kip2)	-2.525	0.00306
CEBPA	CCAAT/enhancer binding protein (C/EBP), alpha	-1.962	0.000175
CHEK1	CHK1 checkpoint homolog (S. pombe)	1.886	0.00141
CIT	citron (rho-interacting, serine/threonine kinase 21)	1.648	0.00443
CLCA2 (includes EG:80797)	chloride channel calcium activated 2	7.473	2.88e-05
CLCN2	chloride channel 2	-2.006	0.000228
CLIC4	chloride intracellular channel 4	-2.483	0.0278
CREB3L2	cAMP responsive element binding protein 3-like 2	-1.783	0.0316
CSNK1E	casein kinase 1, epsilon	-1.504	0.0258
CSTA	cystatin A (stefin A)	169.429	2.44e-05
CTGF	connective tissue growth factor	-3.393	0.0153
CTSS	cathepsin S	-1.626	0.00112
CXCR4	chemokine (C-X-C motif) receptor 4	-1.558	0.0243
CYBA	cytochrome b-245, alpha polypeptide	1.644	0.00359
CYFIP2 (includes EG:26999)	cytoplasmic FMR1 interacting protein 2	-1.694	0.0458
CYP2F1	cytochrome P450, family 2, subfamily F, polypeptide 1	11.355	0.000144
CYP2J2	cytochrome P450, family 2, subfamily J, polypeptide 2	2.02	0.0187
DCN	decorin	-2.375	0.04
DKK3	dickkopf homolog 3 (Xenopus laevis)	-1.676	0.0267
DNAJB6	DnaJ (Hsp40) homolog, subfamily B, member 6	1.748	0.00297
DOCK1	dedicator of cytokinesis 1	1.612	0.0176
DTYMK	deoxythymidylate kinase (thymidylate kinase)	1.529	0.00314
DUSP4	dual specificity phosphatase 4	1.577	0.0318
DUSP6	dual specificity phosphatase 6	1.7	0.0142
DUSP9	dual specificity phosphatase 9	4.714	0.00127
DUT (includes EG:1854)	deoxyuridine triphosphatase	1.515	0.00309
E2F2	E2F transcription factor 2	2.628	0.00194
E2F6	E2F transcription factor 6	1.527	0.00552
EAF2	ELL associated factor 2	-1.665	0.0198
EBF1	early B-cell factor 1	-1.93	0.0497
ECE1	endothelin converting enzyme 1	-1.643	0.0218
ECOP	EGFR-coamplified and overexpressed protein	1.885	0.00767
EFNA1	ephrin-A1	-1.831	0.0248
EGFR	epidermal growth factor receptor (erythroblastic leukemia viral (v-erb-b) oncogene homolog, avian)	1.725	0.0031
EGR1	early growth response 1	1.506	0.00518
EPHA2	EPH receptor A2	2.979	0.00146
EPHA4	EPH receptor A4	1.594	0.0153
ESPL1	extra spindle pole bodies homolog 1 (S. cerevisiae)	1.678	0.0284
ETS1	v-ets erythroblastosis virus E26 oncogene homolog 1 (avian)	-2.488	0.0185
EYA2	eyes absent homolog 2 (Drosophila)	6.317	3.1e-05
FABP1	fatty acid binding protein 1, liver	-2.361	0.0435
FAM162A	family with sequence similarity 162, member A	1.564	0.0397
FANCA	Fanconi anemia, complementation group A	1.518	0.00892
FAP	fibroblast activation protein, alpha	-1.886	0.017
FASN	fatty acid synthase	1.606	0.00415
FBLN1	fibulin 1	-1.904	0.0481
FBXO32	F-box protein 32	-2.694	0.000481
FDFT1	farnesyl-diphosphate farnesyltransferase 1	1.796	0.00265
FEN1	flap structure-specific endonuclease 1	1.554	0.0203
FGL2	fibrinogen-like 2	-2.174	0.000938
FHL2	four and a half LIM domains 2	-1.542	0.0282
FLI1	Friend leukemia virus integration 1	-2.083	0.0182
FOSL1	FOS-like antigen 1	1.999	0.00327
FOXM1	forkhead box M1	1.655	0.0292
FOXP1	forkhead box P1	-1.806	0.0342
FST	follistatin	-2.162	0.0439
FYN	FYN oncogene related to SRC, FGR, YES	-1.752	0.0383
G6PD	glucose-6-phosphate dehydrogenase	1.724	0.00821
GAB2	GRB2-associated binding protein 2	-1.846	0.0112
GAL	galanin prepropeptide	-1.669	0.0473
GCG	glucagon	-3.802	0.00309
GFPT1	glutamine-fructose-6-phosphate transaminase 1	1.614	0.00615
GHR	growth hormone receptor	-1.718	0.0395
GJA1	gap junction protein, alpha 1, 43kDa	-1.585	0.0393
GJB2	gap junction protein, beta 2, 26kDa	1.838	0.0327
GJC1	gap junction protein, gamma 1, 45kDa	-2.927	0.0307
GLIPR1	GLI pathogenesis-related 1	-2.92	0.0256
GNG2	guanine nucleotide binding protein (G protein), gamma 2	-2.234	0.00507
GORASP1	golgi reassembly stacking protein 1, 65kDa	1.679	0.00853
GPC3	glypican 3	-1.634	0.000204
GSN	gelsolin (amyloidosis, Finnish type)	-1.801	0.037
GUCA2B	guanylate cyclase activator 2B (uroguanylin)	-1.579	0.0174
HBA2	hemoglobin, alpha 2	-1.916	0.0108
HBEGF	heparin-binding EGF-like growth factor	2.525	0.0113
HCK	hemopoietic cell kinase	-1.998	0.0107
HDAC1	histone deacetylase 1	1.844	0.000142
HDAC5	histone deacetylase 5	-1.753	0.000854
HDAC9	histone deacetylase 9	2.026	0.0011
HIF1A	hypoxia inducible factor 1, alpha subunit (basic helix-loop-helix transcription factor)	1.884	0.0471
HK1	hexokinase 1	1.68	0.000408
HK2	hexokinase 2	2.778	0.00033
HLA-B	major histocompatibility complex, class I, B	3.471	0.0191
HMMR	hyaluronan-mediated motility receptor (RHAMM)	1.725	0.0226
HSPA1B	heat shock 70kDa protein 1B	1.553	0.0246
HSPB1	heat shock 27kDa protein 1	-3.084	0.0457
HSPB8	heat shock 22kDa protein 8	-1.872	0.0285
HTR2B	5-hydroxytryptamine (serotonin) receptor 2B	-1.775	0.0315
ID1	inhibitor of DNA binding 1, dominant negative helix-loop-helix protein	1.918	0.00678
IER3	immediate early response 3	2.424	0.00202
IGFBP3	insulin-like growth factor binding protein 3	-3.622	0.0245
IGFBP7	insulin-like growth factor binding protein 7	-1.598	0.0167
IGHM	immunoglobulin heavy constant mu	-3.123	0.00448
IKBKE	inhibitor of kappa light polypeptide gene enhancer in B-cells, kinase epsilon	-1.742	0.00958
IL18	interleukin 18 (interferon-gamma-inducing factor)	2.016	0.00469
IL1RN	interleukin 1 receptor antagonist	8.443	0.000441
IL6R	interleukin 6 receptor	-1.514	0.0413
IL6ST	interleukin 6 signal transducer (gp130, oncostatin M receptor)	-1.732	0.0461
INDO	indoleamine-pyrrole 2,3 dioxygenase	2.242	0.0148
IQGAP2	IQ motif containing GTPase activating protein 2	1.512	0.00158
IRF4	interferon regulatory factor 4	-2.218	0.00837
ITGAL	integrin, alpha L (antigen CD11A (p180), lymphocyte function-associated antigen 1; alpha polypeptide)	-1.854	0.0119
ITGAV	integrin, alpha V (vitronectin receptor, alpha polypeptide, antigen CD51)	2.055	0.0103
ITGB2	integrin, beta 2 (complement component 3 receptor 3 and 4 subunit)	-2.055	0.0356
ITPR3	inositol 1,4,5-triphosphate receptor, type 3	1.75	0.000169
JMY	junction-mediating and regulatory protein	-1.761	0.0345
KLF2	Kruppel-like factor 2 (lung)	-1.755	0.0208
KRT18	keratin 18	1.678	0.00336
LATS2	LATS, large tumor suppressor, homolog 2 (Drosophila)	-1.7	0.0216
LDLR	low density lipoprotein receptor	1.548	0.00227
LRP1	low density lipoprotein-related protein 1 (alpha-2-macroglobulin receptor)	-3.572	0.0189
MAD2L1	MAD2 mitotic arrest deficient-like 1 (yeast)	1.667	0.0205
MAF	v-maf musculoaponeurotic fibrosarcoma oncogene homolog (avian)	-4.314	0.0084
MAFB	v-maf musculoaponeurotic fibrosarcoma oncogene homolog B (avian)	-2.049	0.0475
MAOB	monoamine oxidase B	-2.17	0.000902
MAP2K1	mitogen-activated protein kinase kinase 1	1.574	0.0317
MAPK11	mitogen-activated protein kinase 11	1.977	0.000399
MBD1	methyl-CpG binding domain protein 1	1.536	0.0136
MCL1	myeloid cell leukemia sequence 1 (BCL2-related)	-1.637	0.0117
MCM2	minichromosome maintenance complex component 2	1.69	0.000412
MEF2C	myocyte enhancer factor 2C	-1.531	0.0439
MERTK	c-mer proto-oncogene tyrosine kinase	-2.442	0.000224
MGC29506	hypothetical protein MGC29506	-4.059	0.00958
MIA	melanoma inhibitory activity	-1.573	0.00938
MLLT3	myeloid/lymphoid or mixed-lineage leukemia (trithorax homolog, Drosophila); translocated to, 3	2.002	0.00192
MSN	moesin	-2.799	0.048
MT1E	metallothionein 1E	-6.44	0.000353
MT1F	metallothionein 1F	1.625	0.0102
MYLK	myosin light chain kinase	-2.891	0.0356
NAIP	NLR family, apoptosis inhibitory protein	-2.057	0.0164
NCAPG2	non-SMC condensin II complex, subunit G2	1.767	0.000796
NDRG1	N-myc downstream regulated 1	1.908	0.00902
NEK2	NIMA (never in mitosis gene a)-related kinase 2	1.841	0.01
NEK6	NIMA (never in mitosis gene a)-related kinase 6	2.12	0.000548
NF2	neurofibromin 2 (merlin)	1.563	0.00621
NQO1	NAD(P)H dehydrogenase, quinone 1	2.155	0.00205
NR1D1	nuclear receptor subfamily 1, group D, member 1	-1.688	0.0111
NR1H4	nuclear receptor subfamily 1, group H, member 4	-1.553	0.0355
NRP1	neuropilin 1	-1.691	0.0461
NUF2	NUF2, NDC80 kinetochore complex component, homolog (S. cerevisiae)	1.891	0.00812
OLR1	oxidized low density lipoprotein (lectin-like) receptor 1	5.422	0.0083
OPTN	optineurin	-1.594	0.00594
PAK6	p21 protein (Cdc42/Rac)-activated kinase 6	1.571	0.00551
PDGFRA	platelet-derived growth factor receptor, alpha polypeptide	-1.843	0.0391
PECAM1	platelet/endothelial cell adhesion molecule	-1.745	0.00378
PEG3	paternally expressed 3	-2.186	0.0137
PHLDA1	pleckstrin homology-like domain, family A, member 1	2.484	0.00071
PIK3IP1	phosphoinositide-3-kinase interacting protein 1	-2.127	0.00473
PIK3R1	phosphoinositide-3-kinase, regulatory subunit 1 (alpha)	-1.533	0.00783
PKD1	polycystic kidney disease 1 (autosomal dominant)	-1.682	0.023
PLAC8	placenta-specific 8	-1.615	0.00683
PLAUR	plasminogen activator, urokinase receptor	2.98	0.001
PLD2	phospholipase D2	1.918	0.0357
PLK1	polo-like kinase 1 (Drosophila)	1.92	0.0103
PLK3	polo-like kinase 3 (Drosophila)	1.986	0.0215
PMAIP1	phorbol-12-myristate-13-acetate-induced protein 1	-2.455	0.000537
POU2AF1	POU class 2 associating factor 1	-5.716	0.0123
PPARA	peroxisome proliferator-activated receptor alpha	-2.018	0.000486
PPARGC1A	peroxisome proliferator-activated receptor gamma, coactivator 1 alpha	-2.256	0.0192
PPP2R2A	protein phosphatase 2 (formerly 2A), regulatory subunit B, alpha isoform	1.68	0.00771
PRKCE	protein kinase C, epsilon	-1.738	0.000457
PRKCH	protein kinase C, eta	1.839	0.00582
PRKD1	protein kinase D1	-1.777	0.009
PRLR	prolactin receptor	-2.449	0.00218
PRMT2	protein arginine methyltransferase 2	-1.544	0.0134
PROCR	protein C receptor, endothelial (EPCR)	-2.034	0.0285
PRODH	proline dehydrogenase (oxidase) 1	-1.861	0.000858
PROM2	prominin 2	1.68	0.00235
PRPH	peripherin	-2.223	0.00983
PSCA (includes EG:8000)	prostate stem cell antigen	1.67	0.0165
PTPN22	protein tyrosine phosphatase, non-receptor type 22 (lymphoid)	-1.855	0.000605
PTPRC	protein tyrosine phosphatase, receptor type, C	-2.38	0.00788
QKI	quaking homolog, KH domain RNA binding (mouse)	-2.176	0.0452
RAC2	ras-related C3 botulinum toxin substrate 2 (rho family, small GTP binding protein Rac2)	-1.519	0.018
RAD51	RAD51 homolog (RecA homolog, E. coli) (S. cerevisiae)	1.991	0.00254
RARB	retinoic acid receptor, beta	2.287	0.0136
RDX	radixin	-1.859	0.00624
REPS2	RALBP1 associated Eps domain containing 2	-2.596	0.000384
RGS4	regulator of G-protein signaling 4	-2.268	0.00177
RGS10	regulator of G-protein signaling 10	-2.409	0.0406
RIPK3	receptor-interacting serine-threonine kinase 3	2.165	0.00496
RORC	RAR-related orphan receptor C	-1.864	0.00593
RP6-213H19.1	serine/threonine protein kinase MST4	2.814	0.00867
RPS6KA5	ribosomal protein S6 kinase, 90kDa, polypeptide 5	-1.555	0.0155
RRM2B	ribonucleotide reductase M2 B (TP53 inducible)	-1.51	0.0203
RTN1	reticulon 1	-1.761	0.0295
RTN4	reticulon 4	1.636	0.00169
RUNX2	runt-related transcription factor 2	-1.818	0.0235
SATB1	SATB homeobox 1	-3.389	0.0484
SCG2	secretogranin II (chromogranin C)	-3.254	0.0198
SCIN	scinderin	-3.273	0.00191
SDC1	syndecan 1	1.509	0.00663
SEMA7A	semaphorin 7A, GPI membrane anchor (John Milton Hagen blood group)	1.847	0.00231
2009-09-04	septin 4	-1.771	0.0467
SFRP1	secreted frizzled-related protein 1	-2.637	0.028
SIGLEC12	sialic acid binding Ig-like lectin 12	-1.931	0.00386
SKP2	S-phase kinase-associated protein 2 (p45)	1.641	0.00504
SLC18A2	solute carrier family 18 (vesicular monoamine), member 2	-1.532	0.0456
SLC19A1	solute carrier family 19 (folate transporter), member 1	-1.521	0.00157
SLC2A3	solute carrier family 2 (facilitated glucose transporter), member 3	-1.892	0.00694
SMOX	spermine oxidase	2.435	0.000432
SOAT1	sterol O-acyltransferase 1	1.741	0.0028
SPC25	SPC25, NDC80 kinetochore complex component, homolog (S. cerevisiae)	2.18	0.00743
SPRR1A	small proline-rich protein 1A	9.29	0.00839
SPRY2	sprouty homolog 2 (Drosophila)	1.751	0.0334
SRGN	serglycin	-2.893	0.0156
SST	somatostatin	-2.44	0.0332
ST8SIA4	ST8 alpha-N-acetyl-neuraminide alpha-2,8-sialyltransferase 4	-2.377	0.0337
STK17B	serine/threonine kinase 17b	-1.537	0.0307
SYK	spleen tyrosine kinase	2.797	0.000741
TAC1	tachykinin, precursor 1	-1.886	0.0368
TACC1	transforming, acidic coiled-coil containing protein 1	-2.628	0.0329
TFAP2C	transcription factor AP-2 gamma (activating enhancer binding protein 2 gamma)	1.603	0.00362
TGFB2	transforming growth factor, beta 2	-1.546	0.0289
TGFBI	transforming growth factor, beta-induced, 68kDa	-5.114	0.0291
TGFBR3	transforming growth factor, beta receptor III	-1.701	0.0314
TIAM1	T-cell lymphoma invasion and metastasis 1	1.872	0.000969
TIMP3	TIMP metallopeptidase inhibitor 3	-2.138	0.0333
TK1	thymidine kinase 1, soluble	1.713	0.00696
TLR1	toll-like receptor 1	1.802	0.0139
TMSB10	thymosin beta 10	1.59	0.00529
TNFRSF17	tumor necrosis factor receptor superfamily, member 17	-2.222	0.0125
TNFRSF22	tumor necrosis factor receptor superfamily, member 22	1.667	0.000747
TNFRSF12A	tumor necrosis factor receptor superfamily, member 12A	1.778	0.00213
TNFRSF13B	tumor necrosis factor receptor superfamily, member 13B	-2.568	0.0122
TNFRSF1B	tumor necrosis factor receptor superfamily, member 1B	2.06	0.000195
TOP2A	topoisomerase (DNA) II alpha 170kDa	1.951	0.00211
TP53INP1	tumor protein p53 inducible nuclear protein 1	-2.146	0.000197
TSPO	translocator protein (18kDa)	1.744	0.0014
TTK	TTK protein kinase	1.605	0.0241
TTR	transthyretin	-7.598	0.0208
TYMS	thymidylate synthetase	1.781	0.0049
UBE2B	ubiquitin-conjugating enzyme E2B (RAD6 homolog)	-1.978	0.0453
UBE2C	ubiquitin-conjugating enzyme E2C	1.596	0.0468
UGT8	UDP glycosyltransferase 8	4.778	0.00951
USP2	ubiquitin specific peptidase 2	-1.717	0.0438
USP18	ubiquitin specific peptidase 18	2.772	0.00878
VEGFC	vascular endothelial growth factor C	-1.92	0.044
WAPAL	wings apart-like homolog (Drosophila)	-1.548	0.0387
WASF1	WAS protein family, member 1	-1.846	0.0386
XBP1	X-box binding protein 1	-1.859	0.00729
XDH	xanthine dehydrogenase	-3.626	0.00055
YES1	v-yes-1 Yamaguchi sarcoma viral oncogene homolog 1	-1.503	0.0304
ZFAND5	zinc finger, AN1-type domain 5	1.931	0.0187
304

## Sheet: Cell growth and proliferation
© 2000-2009 Ingenuity Systems, Inc. All rights reserved.
Symbol	Entrez Gene Name	Fold Change	p-value
ACE2	angiotensin I converting enzyme (peptidyl-dipeptidase A) 2	-1.592	0.0436
ADA	adenosine deaminase	2.065	0.0478
ADORA2B	adenosine A2b receptor	2.745	0.00187
ADRB1	adrenergic, beta-1-, receptor	-1.646	0.0115
AEBP1	AE binding protein 1	-1.519	0.0264
AGPS	alkylglycerone phosphate synthase	1.82	0.00439
AGT	angiotensinogen (serpin peptidase inhibitor, clade A, member 8)	-1.612	0.0416
AGTR1	angiotensin II receptor, type 1	-2.963	0.0452
AKR1B1	aldo-keto reductase family 1, member B1 (aldose reductase)	1.686	0.00259
ANXA1	annexin A1	3.184	7.76e-05
APLNR	apelin receptor	-2.967	0.0294
AQP4	aquaporin 4	10.899	0.00117
AR	androgen receptor	-1.519	0.00276
AREG	amphiregulin	11.137	0.000446
ATP6V0A2	ATPase, H+ transporting, lysosomal V0 subunit a2	-1.654	0.000929
AURKA	aurora kinase A	2.041	0.00476
B2M	beta-2-microglobulin	-1.962	0.000563
B3GNT3	UDP-GlcNAc:betaGal beta-1,3-N-acetylglucosaminyltransferase 3	2.115	0.0205
B4GALT6	UDP-Gal:betaGlcNAc beta 1,4- galactosyltransferase, polypeptide 6	2.721	0.00218
BCL3	B-cell CLL/lymphoma 3	1.556	0.00283
BECN1	beclin 1, autophagy related	1.515	0.00327
BIRC5	baculoviral IAP repeat-containing 5	1.79	0.037
BMP1	bone morphogenetic protein 1	-1.667	0.00422
BMP5	bone morphogenetic protein 5	-2.038	0.0307
BNIPL	BCL2/adenovirus E1B 19kD interacting protein like	4.984	0.000151
BRCA1	breast cancer 1, early onset	2.002	0.00252
BTC	betacellulin	2.404	0.000284
BUB1B	budding uninhibited by benzimidazoles 1 homolog beta (yeast)	1.718	0.000523
C3	complement component 3	-1.952	0.000377
C1QTNF3	C1q and tumor necrosis factor related protein 3	-3.372	0.0126
CABLES1	Cdk5 and Abl enzyme substrate 1	-2.198	0.000421
CADM1	cell adhesion molecule 1	-1.633	0.0255
CAMK2N1	calcium/calmodulin-dependent protein kinase II inhibitor 1	-1.985	0.00414
CAPN1	calpain 1, (mu/I) large subunit	1.552	0.0314
CAT	catalase	-2.078	0.00557
CAV1	caveolin 1, caveolae protein, 22kDa	-2.248	0.0367
CAV2	caveolin 2	1.718	0.0114
CCDC88A	coiled-coil domain containing 88A	-2.013	0.0465
CCNA2	cyclin A2	1.906	0.0115
CCNB1	cyclin B1	2.02	0.03
CCNF	cyclin F	1.743	0.0328
CD36	CD36 molecule (thrombospondin receptor)	-2.434	0.00437
CD48	CD48 molecule	-2.07	0.00193
CD1D	CD1d molecule	-1.506	0.0324
CD79A	CD79a molecule, immunoglobulin-associated alpha	-1.783	0.048
CDC2	cell division cycle 2, G1 to S and G2 to M	1.764	0.00641
CDC6	cell division cycle 6 homolog (S. cerevisiae)	2.044	0.000315
CDC25B	cell division cycle 25 homolog B (S. pombe)	2.05	0.00455
CDC45L	CDC45 cell division cycle 45-like (S. cerevisiae)	1.557	0.025
CDCA7	cell division cycle associated 7	1.746	0.0023
CDCA8	cell division cycle associated 8	1.708	0.0374
CDH2	cadherin 2, type 1, N-cadherin (neuronal)	-1.906	0.0396
CDKN1A	cyclin-dependent kinase inhibitor 1A (p21, Cip1)	1.979	0.0483
CDKN1C	cyclin-dependent kinase inhibitor 1C (p57, Kip2)	-2.525	0.00306
CEBPA	CCAAT/enhancer binding protein (C/EBP), alpha	-1.962	0.000175
CENPB	centromere protein B, 80kDa	1.574	0.0406
CFB	complement factor B	-3.444	0.000419
CHEK1	CHK1 checkpoint homolog (S. pombe)	1.886	0.00141
CITED1	Cbp/p300-interacting transactivator, with Glu/Asp-rich carboxy-terminal domain, 1	1.914	0.000512
CKS1B	CDC28 protein kinase regulatory subunit 1B	1.747	0.0104
CLCA1 (includes EG:1179)	chloride channel regulator 1	-3.06	0.00847
CLCA1 (includes EG:12722)	chloride channel calcium activated 1	3.393	0.00153
CLDN4	claudin 4	4.475	0.0018
CLSPN	claspin homolog (Xenopus laevis)	1.968	0.000787
CNBP	CCHC-type zinc finger, nucleic acid binding protein	-1.786	0.0305
CORO1A	coronin, actin binding protein, 1A	-1.697	0.0356
CRIP1	cysteine-rich protein 1 (intestinal)	-2.141	0.00106
CSNK1E	casein kinase 1, epsilon	-1.504	0.0258
CTGF	connective tissue growth factor	-3.393	0.0153
CTSS	cathepsin S	-1.626	0.00112
CXCR4	chemokine (C-X-C motif) receptor 4	-1.558	0.0243
CXCR7	chemokine (C-X-C motif) receptor 7	-2.501	0.0483
CYBB	cytochrome b-245, beta polypeptide	-2.309	0.0266
CYP2J2	cytochrome P450, family 2, subfamily J, polypeptide 2	2.02	0.0187
DBF4	DBF4 homolog (S. cerevisiae)	1.537	0.0227
DCN	decorin	-2.375	0.04
DHCR7	7-dehydrocholesterol reductase	1.71	0.00302
DKK3	dickkopf homolog 3 (Xenopus laevis)	-1.676	0.0267
DNAJB6	DnaJ (Hsp40) homolog, subfamily B, member 6	1.748	0.00297
DNMT1	DNA (cytosine-5-)-methyltransferase 1	1.522	0.00132
DOK1	docking protein 1, 62kDa (downstream of tyrosine kinase 1)	1.676	0.00346
DRD3	dopamine receptor D3	1.532	0.00447
DTL	denticleless homolog (Drosophila)	1.874	0.00521
DTYMK	deoxythymidylate kinase (thymidylate kinase)	1.529	0.00314
DUSP6	dual specificity phosphatase 6	1.7	0.0142
DUSP9	dual specificity phosphatase 9	4.714	0.00127
E2F2	E2F transcription factor 2	2.628	0.00194
E2F7	E2F transcription factor 7	1.813	0.000619
E2F8	E2F transcription factor 8	1.719	0.00221
EFNA1	ephrin-A1	-1.831	0.0248
EGFR	epidermal growth factor receptor (erythroblastic leukemia viral (v-erb-b) oncogene homolog, avian)	1.725	0.0031
EGR1	early growth response 1	1.506	0.00518
ENPEP	glutamyl aminopeptidase (aminopeptidase A)	-5.834	0.00328
ENPP1	ectonucleotide pyrophosphatase/phosphodiesterase 1	-1.564	0.0227
ENTPD1	ectonucleoside triphosphate diphosphohydrolase 1	-1.685	0.0467
EPB41L3	erythrocyte membrane protein band 4.1-like 3	-4.165	0.00231
EPHA2	EPH receptor A2	2.979	0.00146
EPHB2	EPH receptor B2	1.9	0.000525
EPHB3	EPH receptor B3	1.739	0.00302
ERO1L	ERO1-like (S. cerevisiae)	1.667	0.0117
ERRFI1	ERBB receptor feedback inhibitor 1	1.529	0.0298
ESPL1	extra spindle pole bodies homolog 1 (S. cerevisiae)	1.678	0.0284
ETS1	v-ets erythroblastosis virus E26 oncogene homolog 1 (avian)	-2.488	0.0185
FABP1	fatty acid binding protein 1, liver	-2.361	0.0435
FABP2	fatty acid binding protein 2, intestinal	-5.551	0.0012
FABP4	fatty acid binding protein 4, adipocyte	-2.391	0.00809
FADS1	fatty acid desaturase 1	1.872	0.00975
FAM107A	family with sequence similarity 107, member A	-2.374	0.0154
FANCA	Fanconi anemia, complementation group A	1.518	0.00892
FASN	fatty acid synthase	1.606	0.00415
FBLN1	fibulin 1	-1.904	0.0481
FBXO32	F-box protein 32	-2.694	0.000481
FDFT1	farnesyl-diphosphate farnesyltransferase 1	1.796	0.00265
FGF13	fibroblast growth factor 13	-2.808	0.0161
FGFBP1	fibroblast growth factor binding protein 1	1.944	0.00838
FGL2	fibrinogen-like 2	-2.174	0.000938
FHL2	four and a half LIM domains 2	-1.542	0.0282
FLI1	Friend leukemia virus integration 1	-2.083	0.0182
FLJ11506	alpha- and gamma-adaptin-binding protein p34	1.509	0.00903
FOSL1	FOS-like antigen 1	1.999	0.00327
FOXM1	forkhead box M1	1.655	0.0292
FOXN1	forkhead box N1	1.619	0.0141
FOXP1	forkhead box P1	-1.806	0.0342
FST	follistatin	-2.162	0.0439
FYN	FYN oncogene related to SRC, FGR, YES	-1.752	0.0383
G6PD	glucose-6-phosphate dehydrogenase	1.724	0.00821
GAB2	GRB2-associated binding protein 2	-1.846	0.0112
GABRP	gamma-aminobutyric acid (GABA) A receptor, pi	3.021	0.000302
GAL	galanin prepropeptide	-1.669	0.0473
GCG	glucagon	-3.802	0.00309
GEM	GTP binding protein overexpressed in skeletal muscle	-2.232	0.0306
GHR	growth hormone receptor	-1.718	0.0395
GIPC1	GIPC PDZ domain containing family, member 1	1.99	0.00109
GJA1	gap junction protein, alpha 1, 43kDa	-1.585	0.0393
GJB2	gap junction protein, beta 2, 26kDa	1.838	0.0327
GNA11	guanine nucleotide binding protein (G protein), alpha 11 (Gq class)	-1.845	0.000594
GNG2	guanine nucleotide binding protein (G protein), gamma 2	-2.234	0.00507
GPC3	glypican 3	-1.634	0.000204
GPR172B	G protein-coupled receptor 172B	-1.501	0.0415
GRP	gastrin-releasing peptide	-3.59	0.00382
GSN	gelsolin (amyloidosis, Finnish type)	-1.801	0.037
GUCA2B	guanylate cyclase activator 2B (uroguanylin)	-1.579	0.0174
GUCY1A3	guanylate cyclase 1, soluble, alpha 3	-3.666	0.0292
GUCY1B3	guanylate cyclase 1, soluble, beta 3	-2.28	0.0336
HBEGF	heparin-binding EGF-like growth factor	2.525	0.0113
HCK	hemopoietic cell kinase	-1.998	0.0107
HDAC1	histone deacetylase 1	1.844	0.000142
HDAC5	histone deacetylase 5	-1.753	0.000854
HDAC9	histone deacetylase 9	2.026	0.0011
HEXB	hexosaminidase B (beta polypeptide)	-1.849	0.0377
HIF1A	hypoxia inducible factor 1, alpha subunit (basic helix-loop-helix transcription factor)	1.884	0.0471
HK1	hexokinase 1	1.68	0.000408
HK2	hexokinase 2	2.778	0.00033
HLA-E	major histocompatibility complex, class I, E	-2.202	0.00255
HMGCR	3-hydroxy-3-methylglutaryl-Coenzyme A reductase	1.825	0.00902
HMMR	hyaluronan-mediated motility receptor (RHAMM)	1.725	0.0226
HNF4A	hepatocyte nuclear factor 4, alpha	-4.78	3.33e-05
HPGD	hydroxyprostaglandin dehydrogenase 15-(NAD)	-1.843	0.0102
HSPB8	heat shock 22kDa protein 8	-1.872	0.0285
HTR2B	5-hydroxytryptamine (serotonin) receptor 2B	-1.775	0.0315
ID1	inhibitor of DNA binding 1, dominant negative helix-loop-helix protein	1.918	0.00678
IER3	immediate early response 3	2.424	0.00202
IGF2BP1	insulin-like growth factor 2 mRNA binding protein 1	1.518	0.0108
IGFBP3	insulin-like growth factor binding protein 3	-3.622	0.0245
IGFBP7	insulin-like growth factor binding protein 7	-1.598	0.0167
IGHM	immunoglobulin heavy constant mu	-3.123	0.00448
IGKC	immunoglobulin kappa constant	-4.324	0.0355
IGKV1-117	immunoglobulin kappa chain variable 1-117	-1.511	0.0484
IL18	interleukin 18 (interferon-gamma-inducing factor)	2.016	0.00469
IL1RN	interleukin 1 receptor antagonist	8.443	0.000441
IL6R	interleukin 6 receptor	-1.514	0.0413
IL6ST	interleukin 6 signal transducer (gp130, oncostatin M receptor)	-1.732	0.0461
INDO	indoleamine-pyrrole 2,3 dioxygenase	2.242	0.0148
IRF4	interferon regulatory factor 4	-2.218	0.00837
ITCH	itchy E3 ubiquitin protein ligase homolog (mouse)	-2.562	0.0193
ITGAL	integrin, alpha L (antigen CD11A (p180), lymphocyte function-associated antigen 1; alpha polypeptide)	-1.854	0.0119
ITGAV	integrin, alpha V (vitronectin receptor, alpha polypeptide, antigen CD51)	2.055	0.0103
ITGB2	integrin, beta 2 (complement component 3 receptor 3 and 4 subunit)	-2.055	0.0356
KCNA5	potassium voltage-gated channel, shaker-related subfamily, member 5	-1.756	0.00219
KCNH1	potassium voltage-gated channel, subfamily H (eag-related), member 1	2.19	0.00352
KIAA0101	KIAA0101	2.151	0.0139
KIF11	kinesin family member 11	1.786	0.0166
KIF20A	kinesin family member 20A	1.892	0.0446
KIF20B	kinesin family member 20B	1.685	0.0179
KIF2C	kinesin family member 2C	1.524	0.0413
KLF2	Kruppel-like factor 2 (lung)	-1.755	0.0208
KLF9	Kruppel-like factor 9	-2.032	0.00281
LAMB1	laminin, beta 1	-1.603	0.0408
LIPG	lipase, endothelial	3.271	0.00806
LOX	lysyl oxidase	-1.684	0.0473
LRP1	low density lipoprotein-related protein 1 (alpha-2-macroglobulin receptor)	-3.572	0.0189
LTBP3	latent transforming growth factor beta binding protein 3	-1.525	0.0393
LY6A	lymphocyte antigen 6 complex, locus A	2.868	0.00293
MAD2L1	MAD2 mitotic arrest deficient-like 1 (yeast)	1.667	0.0205
MAP2K1	mitogen-activated protein kinase kinase 1	1.574	0.0317
MAPK11	mitogen-activated protein kinase 11	1.977	0.000399
MARCKSL1	MARCKS-like 1	2.877	0.000286
MBD1	methyl-CpG binding domain protein 1	1.536	0.0136
MCAM	melanoma cell adhesion molecule	-2.102	0.0435
MCL1	myeloid cell leukemia sequence 1 (BCL2-related)	-1.637	0.0117
MCM2	minichromosome maintenance complex component 2	1.69	0.000412
MCM3	minichromosome maintenance complex component 3	2.116	0.000991
MCM5	minichromosome maintenance complex component 5	1.962	0.00399
MCM7	minichromosome maintenance complex component 7	1.518	0.00807
MERTK	c-mer proto-oncogene tyrosine kinase	-2.442	0.000224
MIA	melanoma inhibitory activity	-1.573	0.00938
MKI67	antigen identified by monoclonal antibody Ki-67	1.684	0.0111
MLLT3	myeloid/lymphoid or mixed-lineage leukemia (trithorax homolog, Drosophila); translocated to, 3	2.002	0.00192
MT1E	metallothionein 1E	-6.44	0.000353
MT1F	metallothionein 1F	1.625	0.0102
MUC4	mucin 4, cell surface associated	2.481	0.00681
MYCL1	v-myc myelocytomatosis viral oncogene homolog 1, lung carcinoma derived (avian)	1.527	0.0351
MYOF	myoferlin	2.627	9.76e-05
NDRG1	N-myc downstream regulated 1	1.908	0.00902
NEK2	NIMA (never in mitosis gene a)-related kinase 2	1.841	0.01
NF2	neurofibromin 2 (merlin)	1.563	0.00621
NOTCH3	Notch homolog 3 (Drosophila)	2.571	0.000623
NOTCH4	Notch homolog 4 (Drosophila)	-1.59	0.0136
NR1D1	nuclear receptor subfamily 1, group D, member 1	-1.688	0.0111
NRP1	neuropilin 1	-1.691	0.0461
NTS	neurotensin	-6.656	0.000849
OPTN	optineurin	-1.594	0.00594
PBK	PDZ binding kinase	1.658	0.0373
PCDH1	protocadherin 1	1.586	0.0198
PCDH24	protocadherin 24	-2.261	0.0066
PDGFA	platelet-derived growth factor alpha polypeptide	-1.904	0.00325
PDGFC	platelet derived growth factor C	-2.206	0.03
PDGFRA	platelet-derived growth factor receptor, alpha polypeptide	-1.843	0.0391
PDXK	pyridoxal (pyridoxine, vitamin B6) kinase	-1.514	0.0396
PDZK1IP1	PDZK1 interacting protein 1	2.308	0.00758
PECAM1	platelet/endothelial cell adhesion molecule	-1.745	0.00378
PEG3	paternally expressed 3	-2.186	0.0137
PER1	period homolog 1 (Drosophila)	-1.93	0.00384
PHLDA1	pleckstrin homology-like domain, family A, member 1	2.484	0.00071
PIK3IP1	phosphoinositide-3-kinase interacting protein 1	-2.127	0.00473
PIK3R1	phosphoinositide-3-kinase, regulatory subunit 1 (alpha)	-1.533	0.00783
PIK3R3	phosphoinositide-3-kinase, regulatory subunit 3 (gamma)	1.694	0.0487
PKD1	polycystic kidney disease 1 (autosomal dominant)	-1.682	0.023
PKP1	plakophilin 1 (ectodermal dysplasia/skin fragility syndrome)	-1.522	0.0279
PLA2G3	phospholipase A2, group III	8.115	0.00186
PLAC1	placenta-specific 1	1.868	0.00559
PLAC8	placenta-specific 8	-1.615	0.00683
PLAUR	plasminogen activator, urokinase receptor	2.98	0.001
PLD2	phospholipase D2	1.918	0.0357
PLEKHO1	pleckstrin homology domain containing, family O member 1	-2.165	0.0417
PLK1	polo-like kinase 1 (Drosophila)	1.92	0.0103
PLK3	polo-like kinase 3 (Drosophila)	1.986	0.0215
PLK4	polo-like kinase 4 (Drosophila)	1.7	0.0274
PMAIP1	phorbol-12-myristate-13-acetate-induced protein 1	-2.455	0.000537
POLA1	polymerase (DNA directed), alpha 1, catalytic subunit	2.011	0.000898
PPARA	peroxisome proliferator-activated receptor alpha	-2.018	0.000486
PRC1	protein regulator of cytokinesis 1	1.869	0.0129
PRKAR1B	protein kinase, cAMP-dependent, regulatory, type I, beta	-2.162	0.0491
PRKCE	protein kinase C, epsilon	-1.738	0.000457
PRKCH	protein kinase C, eta	1.839	0.00582
PRKD1	protein kinase D1	-1.777	0.009
PRKG2	protein kinase, cGMP-dependent, type II	-2.178	0.0289
PRLR	prolactin receptor	-2.449	0.00218
PRR5	proline rich 5 (renal)	-1.792	0.0118
PTK6	PTK6 protein tyrosine kinase 6	-2.573	0.00784
PTPN22	protein tyrosine phosphatase, non-receptor type 22 (lymphoid)	-1.855	0.000605
PTPRC	protein tyrosine phosphatase, receptor type, C	-2.38	0.00788
PTPRR	protein tyrosine phosphatase, receptor type, R	-2.324	0.00118
RABGEF1	RAB guanine nucleotide exchange factor (GEF) 1	1.518	0.0251
RAC2	ras-related C3 botulinum toxin substrate 2 (rho family, small GTP binding protein Rac2)	-1.519	0.018
RARB	retinoic acid receptor, beta	2.287	0.0136
RELB	v-rel reticuloendotheliosis viral oncogene homolog B	-2.587	8.2e-05
RERG	RAS-like, estrogen-regulated, growth inhibitor	-1.746	0.0256
RGL3	ral guanine nucleotide dissociation stimulator-like 3	1.584	0.0312
RGS2	regulator of G-protein signaling 2, 24kDa	-2.315	0.0329
RGS4	regulator of G-protein signaling 4	-2.268	0.00177
RORC	RAR-related orphan receptor C	-1.864	0.00593
RP6-213H19.1	serine/threonine protein kinase MST4	2.814	0.00867
RPS6KA5	ribosomal protein S6 kinase, 90kDa, polypeptide 5	-1.555	0.0155
RPS6KA3 (includes EG:6197)	ribosomal protein S6 kinase, 90kDa, polypeptide 3	1.589	0.00436
RRM1	ribonucleotide reductase M1	1.713	0.00168
RUNX2	runt-related transcription factor 2	-1.818	0.0235
SAE1	SUMO1 activating enzyme subunit 1	1.626	0.0179
SATB1	SATB homeobox 1	-3.389	0.0484
SCG2	secretogranin II (chromogranin C)	-3.254	0.0198
SCIN	scinderin	-3.273	0.00191
2009-09-06	septin 6	-1.572	0.0216
SERTAD1	SERTA domain containing 1	1.523	0.0221
SESN1	sestrin 1	-3.128	0.00387
SFRP1	secreted frizzled-related protein 1	-2.637	0.028
SKP2	S-phase kinase-associated protein 2 (p45)	1.641	0.00504
SLC12A6	solute carrier family 12 (potassium/chloride transporters), member 6	-1.704	0.0018
SLC19A1	solute carrier family 19 (folate transporter), member 1	-1.521	0.00157
SLC29A1	solute carrier family 29 (nucleoside transporters), member 1	-1.608	0.0231
SLC6A4	solute carrier family 6 (neurotransmitter transporter, serotonin), member 4	-1.606	0.00169
SLC7A11	solute carrier family 7, (cationic amino acid transporter, y+ system) member 11	4.206	0.000246
SMOX	spermine oxidase	2.435	0.000432
SOCS6	suppressor of cytokine signaling 6	1.719	0.00206
SPRY2	sprouty homolog 2 (Drosophila)	1.751	0.0334
SRGN	serglycin	-2.893	0.0156
SST	somatostatin	-2.44	0.0332
ST3GAL2	ST3 beta-galactoside alpha-2,3-sialyltransferase 2	-1.91	0.047
STIL	SCL/TAL1 interrupting locus	1.93	0.0179
STK17B	serine/threonine kinase 17b	-1.537	0.0307
SYK	spleen tyrosine kinase	2.797	0.000741
TAC1	tachykinin, precursor 1	-1.886	0.0368
TACC1	transforming, acidic coiled-coil containing protein 1	-2.628	0.0329
TACSTD2	tumor-associated calcium signal transducer 2	3.594	0.00704
TBC1D8	TBC1 domain family, member 8 (with GRAM domain)	-1.627	0.0179
TBX2	T-box 2	-2.065	0.0324
TCF19	transcription factor 19 (SC1)	1.841	0.00206
TEK	TEK tyrosine kinase, endothelial	-1.978	0.0237
TFAP2C	transcription factor AP-2 gamma (activating enhancer binding protein 2 gamma)	1.603	0.00362
TFF2	trefoil factor 2	2.294	0.00118
TFPI	tissue factor pathway inhibitor (lipoprotein-associated coagulation inhibitor)	-2.355	0.0189
TGFB2	transforming growth factor, beta 2	-1.546	0.0289
TGFBI	transforming growth factor, beta-induced, 68kDa	-5.114	0.0291
TGFBR3	transforming growth factor, beta receptor III	-1.701	0.0314
TIAM1	T-cell lymphoma invasion and metastasis 1	1.872	0.000969
TIMELESS	timeless homolog (Drosophila)	1.522	0.00269
TIMP3	TIMP metallopeptidase inhibitor 3	-2.138	0.0333
TMSB10	thymosin beta 10	1.59	0.00529
TNFRSF17	tumor necrosis factor receptor superfamily, member 17	-2.222	0.0125
TNFRSF12A	tumor necrosis factor receptor superfamily, member 12A	1.778	0.00213
TNFRSF13B	tumor necrosis factor receptor superfamily, member 13B	-2.568	0.0122
TNFRSF1B	tumor necrosis factor receptor superfamily, member 1B	2.06	0.000195
TNK2	tyrosine kinase, non-receptor, 2	1.878	0.00682
TP53I11	tumor protein p53 inducible protein 11	1.763	0.00301
TP53INP1	tumor protein p53 inducible nuclear protein 1	-2.146	0.000197
TPMT	thiopurine S-methyltransferase	1.533	0.0122
TPX2	TPX2, microtubule-associated, homolog (Xenopus laevis)	1.859	0.000876
TREX2	three prime repair exonuclease 2	1.518	0.00739
TRIM25	tripartite motif-containing 25	1.746	0.0131
TSC22D3	TSC22 domain family, member 3	-1.886	0.00882
TSPAN3	tetraspanin 3	-2.121	0.00355
TSPO	translocator protein (18kDa)	1.744	0.0014
TTK	TTK protein kinase	1.605	0.0241
TYMS	thymidylate synthetase	1.781	0.0049
UBE2B	ubiquitin-conjugating enzyme E2B (RAD6 homolog)	-1.978	0.0453
UBE2C	ubiquitin-conjugating enzyme E2C	1.596	0.0468
UCHL1	ubiquitin carboxyl-terminal esterase L1 (ubiquitin thiolesterase)	-1.978	0.0129
UHRF1	ubiquitin-like with PHD and ring finger domains 1	1.827	0.00592
VAV2	vav 2 guanine nucleotide exchange factor	-1.992	0.0285
VEGFC	vascular endothelial growth factor C	-1.92	0.044
VIM	vimentin	-2.425	0.0117
VLDLR	very low density lipoprotein receptor	2.401	0.0146
WNK2	WNK lysine deficient protein kinase 2	-1.641	0.0207
XBP1	X-box binding protein 1	-1.859	0.00729
XDH	xanthine dehydrogenase	-3.626	0.00055
ZFP36L1	zinc finger protein 36, C3H type-like 1	-1.834	0.0168
ZMIZ1	zinc finger, MIZ-type containing 1	-2.241	0.0378
347

## Sheet: Metabolic disease
© 2000-2009 Ingenuity Systems, Inc. All rights reserved.
Symbol	Entrez Gene Name	Fold Change	p-value
ACAT2	acetyl-Coenzyme A acetyltransferase 2	1.674	0.02
ACE	angiotensin I converting enzyme (peptidyl-dipeptidase A) 1	-1.633	0.0174
ADA	adenosine deaminase	2.065	0.0478
ADORA2B	adenosine A2b receptor	2.745	0.00187
ADRB1	adrenergic, beta-1-, receptor	-1.646	0.0115
AGPS	alkylglycerone phosphate synthase	1.82	0.00439
AGT	angiotensinogen (serpin peptidase inhibitor, clade A, member 8)	-1.612	0.0416
AGTR1	angiotensin II receptor, type 1	-2.963	0.0452
AKR1B1	aldo-keto reductase family 1, member B1 (aldose reductase)	1.686	0.00259
ALDH2	aldehyde dehydrogenase 2 family (mitochondrial)	1.667	0.00141
AMN	amnionless homolog (mouse)	-8.604	0.000109
AMY2A	amylase, alpha 2A (pancreatic)	-1.584	0.0427
ANXA1	annexin A1	3.184	7.76e-05
APOB	apolipoprotein B (including Ag(x) antigen)	-8.318	0.000814
APOC2	apolipoprotein C-II	-2.67	0.0228
AQP1	aquaporin 1 (Colton blood group)	-1.866	0.0474
AR	androgen receptor	-1.519	0.00276
ATP1A2	ATPase, Na+/K+ transporting, alpha 2 (+) polypeptide	-2.717	0.0406
AVPR2	arginine vasopressin receptor 2	1.733	0.0163
B2M	beta-2-microglobulin	-1.962	0.000563
BTC	betacellulin	2.404	0.000284
C3	complement component 3	-1.952	0.000377
CA2	carbonic anhydrase II	1.588	0.000162
CA4	carbonic anhydrase IV	-6.533	0.000111
CA12	carbonic anhydrase XII	1.758	0.0366
CA13	carbonic anhydrase XIII	1.605	0.0405
CBS	cystathionine-beta-synthase	2.593	0.00306
CD36	CD36 molecule (thrombospondin receptor)	-2.434	0.00437
CD52	CD52 molecule	-2.237	0.0183
CD200	CD200 molecule	-2.401	0.0135
CD1D	CD1d molecule	-1.506	0.0324
CDS1	CDP-diacylglycerol synthase (phosphatidate cytidylyltransferase) 1	-1.621	0.00408
CEBPA	CCAAT/enhancer binding protein (C/EBP), alpha	-1.962	0.000175
CHP2	calcineurin B homologous protein 2	-5.503	0.00242
CP	ceruloplasmin (ferroxidase)	-1.862	0.0219
CPS1	carbamoyl-phosphate synthetase 1, mitochondrial	-5.132	0.0152
CTGF	connective tissue growth factor	-3.393	0.0153
CUBN	cubilin (intrinsic factor-cobalamin receptor)	-4.2	0.000153
CYBA	cytochrome b-245, alpha polypeptide	1.644	0.00359
CYBB	cytochrome b-245, beta polypeptide	-2.309	0.0266
DCLK1	doublecortin-like kinase 1	-1.584	0.0279
DDAH1	dimethylarginine dimethylaminohydrolase 1	1.606	0.04
DGAT2	diacylglycerol O-acyltransferase homolog 2 (mouse)	3.122	0.00323
DHCR7	7-dehydrocholesterol reductase	1.71	0.00302
DIO1	deiodinase, iodothyronine, type I	-2.066	0.00222
E2F2	E2F transcription factor 2	2.628	0.00194
ENPP1	ectonucleotide pyrophosphatase/phosphodiesterase 1	-1.564	0.0227
ETS1	v-ets erythroblastosis virus E26 oncogene homolog 1 (avian)	-2.488	0.0185
FABP2	fatty acid binding protein 2, intestinal	-5.551	0.0012
FABP4	fatty acid binding protein 4, adipocyte	-2.391	0.00809
FASN	fatty acid synthase	1.606	0.00415
FBP1	fructose-1,6-bisphosphatase 1	-2.426	0.00179
FDFT1	farnesyl-diphosphate farnesyltransferase 1	1.796	0.00265
FDPS	farnesyl diphosphate synthase (farnesyl pyrophosphate synthetase, dimethylallyltranstransferase, geranyltranstransferase)	1.772	0.0163
GAL	galanin prepropeptide	-1.669	0.0473
GALE	UDP-galactose-4-epimerase	1.757	0.000863
GBA2	glucosidase, beta (bile acid) 2	1.542	0.0414
GBE1	glucan (1,4-alpha-), branching enzyme 1	-1.762	0.0163
GCG	glucagon	-3.802	0.00309
GCH1	GTP cyclohydrolase 1	2.301	0.00279
GPAM	glycerol-3-phosphate acyltransferase, mitochondrial	1.508	0.00385
GRP	gastrin-releasing peptide	-3.59	0.00382
GSN	gelsolin (amyloidosis, Finnish type)	-1.801	0.037
GSTA5	glutathione S-transferase alpha 5	-2.838	0.00215
HBEGF	heparin-binding EGF-like growth factor	2.525	0.0113
HEXB	hexosaminidase B (beta polypeptide)	-1.849	0.0377
HIF1A	hypoxia inducible factor 1, alpha subunit (basic helix-loop-helix transcription factor)	1.884	0.0471
HK2	hexokinase 2	2.778	0.00033
HLA-C	major histocompatibility complex, class I, C	4.115	0.0494
HMGCR	3-hydroxy-3-methylglutaryl-Coenzyme A reductase	1.825	0.00902
HNF4A	hepatocyte nuclear factor 4, alpha	-4.78	3.33e-05
HSPB1	heat shock 27kDa protein 1	-3.084	0.0457
ID1	inhibitor of DNA binding 1, dominant negative helix-loop-helix protein	1.918	0.00678
IDH1	isocitrate dehydrogenase 1 (NADP+), soluble	1.57	0.000368
IGFBP3	insulin-like growth factor binding protein 3	-3.622	0.0245
IGFBP7	insulin-like growth factor binding protein 7	-1.598	0.0167
IGKC	immunoglobulin kappa constant	-4.324	0.0355
IL18	interleukin 18 (interferon-gamma-inducing factor)	2.016	0.00469
IL1RN	interleukin 1 receptor antagonist	8.443	0.000441
IL6ST	interleukin 6 signal transducer (gp130, oncostatin M receptor)	-1.732	0.0461
ITGAL	integrin, alpha L (antigen CD11A (p180), lymphocyte function-associated antigen 1; alpha polypeptide)	-1.854	0.0119
ITGB2	integrin, beta 2 (complement component 3 receptor 3 and 4 subunit)	-2.055	0.0356
ITPR3	inositol 1,4,5-triphosphate receptor, type 3	1.75	0.000169
LDLR	low density lipoprotein receptor	1.548	0.00227
LPL	lipoprotein lipase	-1.841	0.0402
LRP1	low density lipoprotein-related protein 1 (alpha-2-macroglobulin receptor)	-3.572	0.0189
MCM6	minichromosome maintenance complex component 6	1.749	0.00363
MGC29506	hypothetical protein MGC29506	-4.059	0.00958
MMAB	methylmalonic aciduria (cobalamin deficiency) cblB type	1.583	0.0277
MT1F	metallothionein 1F	1.625	0.0102
MTHFR	5,10-methylenetetrahydrofolate reductase (NADPH)	2.317	0.000355
NAGS	N-acetylglutamate synthase	-2.228	0.000765
NMU	neuromedin U	-2.226	0.0135
NTS	neurotensin	-6.656	0.000849
OTC	ornithine carbamoyltransferase	-20.709	2.22e-06
PC	pyruvate carboxylase	1.926	0.0484
PDE7A	phosphodiesterase 7A	-1.522	0.0457
PHYH	phytanoyl-CoA 2-hydroxylase	-1.675	0.00191
PIK3R1	phosphoinositide-3-kinase, regulatory subunit 1 (alpha)	-1.533	0.00783
PKLR	pyruvate kinase, liver and RBC	-1.568	0.0138
PPARA	peroxisome proliferator-activated receptor alpha	-2.018	0.000486
PPARGC1A	peroxisome proliferator-activated receptor gamma, coactivator 1 alpha	-2.256	0.0192
PRKCE	protein kinase C, epsilon	-1.738	0.000457
PRLR	prolactin receptor	-2.449	0.00218
PRODH	proline dehydrogenase (oxidase) 1	-1.861	0.000858
PSAT1	phosphoserine aminotransferase 1	1.708	0.034
PTPN22	protein tyrosine phosphatase, non-receptor type 22 (lymphoid)	-1.855	0.000605
RGS1	regulator of G-protein signaling 1	-2.375	0.0206
RRM2B	ribonucleotide reductase M2 B (TP53 inducible)	-1.51	0.0203
RUNX2	runt-related transcription factor 2	-1.818	0.0235
SCNN1B	sodium channel, nonvoltage-gated 1, beta	2.68	0.00391
SKP2	S-phase kinase-associated protein 2 (p45)	1.641	0.00504
SLC22A4 (includes EG:6583)	solute carrier family 22 (organic cation/ergothioneine transporter), member 4	-2.21	0.0206
SLC2A9	solute carrier family 2 (facilitated glucose transporter), member 9	-1.573	0.0191
SLC39A4	solute carrier family 39 (zinc transporter), member 4	2.083	0.0122
SLC3A1	solute carrier family 3 (cystine, dibasic and neutral amino acid transporters, activator of cystine, dibasic and neutral amino acid transport), member 1	-13.614	5.32e-05
SLC40A1	solute carrier family 40 (iron-regulated transporter), member 1	-5.763	0.0133
SLC6A4	solute carrier family 6 (neurotransmitter transporter, serotonin), member 4	-1.606	0.00169
SLC7A9	solute carrier family 7 (cationic amino acid transporter, y+ system), member 9	-3.344	0.00133
TAC1	tachykinin, precursor 1	-1.886	0.0368
TACSTD2	tumor-associated calcium signal transducer 2	3.594	0.00704
TIMP3	TIMP metallopeptidase inhibitor 3	-2.138	0.0333
TNFRSF1B	tumor necrosis factor receptor superfamily, member 1B	2.06	0.000195
TPMT	thiopurine S-methyltransferase	1.533	0.0122
TTR	transthyretin	-7.598	0.0208
VLDLR	very low density lipoprotein receptor	2.401	0.0146
WNK4	WNK lysine deficient protein kinase 4	1.814	0.00705
XDH	xanthine dehydrogenase	-3.626	0.00055

## Sheet: Cell cycle
© 2000-2009 Ingenuity Systems, Inc. All rights reserved.
Symbol	Entrez Gene Name	Fold Change	p-value
AGT	angiotensinogen (serpin peptidase inhibitor, clade A, member 8)	-1.612	0.0416
ANLN	anillin, actin binding protein	1.689	0.0118
ANXA1	annexin A1	3.184	7.76e-05
AP2A2	adaptor-related protein complex 2, alpha 2 subunit	-1.742	0.0253
AR	androgen receptor	-1.519	0.00276
AREG	amphiregulin	11.137	0.000446
ARRB1	arrestin, beta 1	-1.707	0.019
ASPM	asp (abnormal spindle) homolog, microcephaly associated (Drosophila)	1.655	0.0359
AURKA	aurora kinase A	2.041	0.00476
AURKB	aurora kinase B	2.071	0.0116
BCL3	B-cell CLL/lymphoma 3	1.556	0.00283
BECN1	beclin 1, autophagy related	1.515	0.00327
BIK	BCL2-interacting killer (apoptosis-inducing)	2.168	0.000818
BIRC5	baculoviral IAP repeat-containing 5	1.79	0.037
BRCA1	breast cancer 1, early onset	2.002	0.00252
BTC	betacellulin	2.404	0.000284
BUB1B	budding uninhibited by benzimidazoles 1 homolog beta (yeast)	1.718	0.000523
CABLES1	Cdk5 and Abl enzyme substrate 1	-2.198	0.000421
CAMK2N1	calcium/calmodulin-dependent protein kinase II inhibitor 1	-1.985	0.00414
CAV1	caveolin 1, caveolae protein, 22kDa	-2.248	0.0367
CCNA2	cyclin A2	1.906	0.0115
CCNB1	cyclin B1	2.02	0.03
CCNF	cyclin F	1.743	0.0328
CDC2	cell division cycle 2, G1 to S and G2 to M	1.764	0.00641
CDC6	cell division cycle 6 homolog (S. cerevisiae)	2.044	0.000315
CDC20	cell division cycle 20 homolog (S. cerevisiae)	1.644	0.0168
CDC25B	cell division cycle 25 homolog B (S. pombe)	2.05	0.00455
CDC45L	CDC45 cell division cycle 45-like (S. cerevisiae)	1.557	0.025
CDCA5	cell division cycle associated 5	1.634	0.0199
CDCA8	cell division cycle associated 8	1.708	0.0374
CDKN1A	cyclin-dependent kinase inhibitor 1A (p21, Cip1)	1.979	0.0483
CDKN1C	cyclin-dependent kinase inhibitor 1C (p57, Kip2)	-2.525	0.00306
CEBPA	CCAAT/enhancer binding protein (C/EBP), alpha	-1.962	0.000175
CENPB	centromere protein B, 80kDa	1.574	0.0406
CHEK1	CHK1 checkpoint homolog (S. pombe)	1.886	0.00141
CIT	citron (rho-interacting, serine/threonine kinase 21)	1.648	0.00443
CKS1B	CDC28 protein kinase regulatory subunit 1B	1.747	0.0104
CLCN2	chloride channel 2	-2.006	0.000228
DBF4	DBF4 homolog (S. cerevisiae)	1.537	0.0227
DCLK1	doublecortin-like kinase 1	-1.584	0.0279
DCN	decorin	-2.375	0.04
DNMT1	DNA (cytosine-5-)-methyltransferase 1	1.522	0.00132
DTYMK	deoxythymidylate kinase (thymidylate kinase)	1.529	0.00314
DUSP9	dual specificity phosphatase 9	4.714	0.00127
E2F2	E2F transcription factor 2	2.628	0.00194
E2F6	E2F transcription factor 6	1.527	0.00552
EGFR	epidermal growth factor receptor (erythroblastic leukemia viral (v-erb-b) oncogene homolog, avian)	1.725	0.0031
EGR1	early growth response 1	1.506	0.00518
EPB41L1	erythrocyte membrane protein band 4.1-like 1	1.72	0.0172
ERCC6L	excision repair cross-complementing rodent repair deficiency, complementation group 6-like	1.733	0.00678
ERRFI1	ERBB receptor feedback inhibitor 1	1.529	0.0298
ESPL1	extra spindle pole bodies homolog 1 (S. cerevisiae)	1.678	0.0284
FABP1	fatty acid binding protein 1, liver	-2.361	0.0435
FANCA	Fanconi anemia, complementation group A	1.518	0.00892
FASN	fatty acid synthase	1.606	0.00415
FOSL1	FOS-like antigen 1	1.999	0.00327
FOXM1	forkhead box M1	1.655	0.0292
FYN	FYN oncogene related to SRC, FGR, YES	-1.752	0.0383
GAB2	GRB2-associated binding protein 2	-1.846	0.0112
GAL	galanin prepropeptide	-1.669	0.0473
GHR	growth hormone receptor	-1.718	0.0395
GJA1	gap junction protein, alpha 1, 43kDa	-1.585	0.0393
GORASP1	golgi reassembly stacking protein 1, 65kDa	1.679	0.00853
GRP	gastrin-releasing peptide	-3.59	0.00382
HBEGF	heparin-binding EGF-like growth factor	2.525	0.0113
HCFC1	host cell factor C1 (VP16-accessory protein)	-1.62	0.0297
HDAC1	histone deacetylase 1	1.844	0.000142
HELLS	helicase, lymphoid-specific	2.348	0.000694
HIF1A	hypoxia inducible factor 1, alpha subunit (basic helix-loop-helix transcription factor)	1.884	0.0471
HLA-DQA1	major histocompatibility complex, class II, DQ alpha 1	-3.549	0.0368
HNF4A	hepatocyte nuclear factor 4, alpha	-4.78	3.33e-05
HPGD	hydroxyprostaglandin dehydrogenase 15-(NAD)	-1.843	0.0102
ID1	inhibitor of DNA binding 1, dominant negative helix-loop-helix protein	1.918	0.00678
IER3	immediate early response 3	2.424	0.00202
IGFBP3	insulin-like growth factor binding protein 3	-3.622	0.0245
IGFBP7	insulin-like growth factor binding protein 7	-1.598	0.0167
IGHM	immunoglobulin heavy constant mu	-3.123	0.00448
IGKV1-117	immunoglobulin kappa chain variable 1-117	-1.511	0.0484
IL6R	interleukin 6 receptor	-1.514	0.0413
INCENP	inner centromere protein antigens 135/155kDa	1.697	0.014
ITGAV	integrin, alpha V (vitronectin receptor, alpha polypeptide, antigen CD51)	2.055	0.0103
JMY	junction-mediating and regulatory protein	-1.761	0.0345
KIF11	kinesin family member 11	1.786	0.0166
KIF22	kinesin family member 22	1.803	0.0219
KIF23	kinesin family member 23	1.839	0.00581
KIF20A	kinesin family member 20A	1.892	0.0446
KIF20B	kinesin family member 20B	1.685	0.0179
KIF2C	kinesin family member 2C	1.524	0.0413
KLF9	Kruppel-like factor 9	-2.032	0.00281
KLHL2	kelch-like 2, Mayven (Drosophila)	1.804	0.000328
KNTC1	kinetochore associated 1	1.653	0.0111
LATS2	LATS, large tumor suppressor, homolog 2 (Drosophila)	-1.7	0.0216
MAD2L1	MAD2 mitotic arrest deficient-like 1 (yeast)	1.667	0.0205
MAP2K1	mitogen-activated protein kinase kinase 1	1.574	0.0317
MCM2	minichromosome maintenance complex component 2	1.69	0.000412
MCM7	minichromosome maintenance complex component 7	1.518	0.00807
MKI67	antigen identified by monoclonal antibody Ki-67	1.684	0.0111
NCAPG2	non-SMC condensin II complex, subunit G2	1.767	0.000796
NCAPH	non-SMC condensin I complex, subunit H	1.728	0.00188
NDRG1	N-myc downstream regulated 1	1.908	0.00902
NEK2	NIMA (never in mitosis gene a)-related kinase 2	1.841	0.01
NEK6	NIMA (never in mitosis gene a)-related kinase 6	2.12	0.000548
NF2	neurofibromin 2 (merlin)	1.563	0.00621
NUF2	NUF2, NDC80 kinetochore complex component, homolog (S. cerevisiae)	1.891	0.00812
NUSAP1	nucleolar and spindle associated protein 1	1.639	0.0328
PDGFRA	platelet-derived growth factor receptor, alpha polypeptide	-1.843	0.0391
PIK3R1	phosphoinositide-3-kinase, regulatory subunit 1 (alpha)	-1.533	0.00783
PKD1	polycystic kidney disease 1 (autosomal dominant)	-1.682	0.023
PLA2G10	phospholipase A2, group X	2.016	0.000501
PLAC1	placenta-specific 1	1.868	0.00559
PLAC8	placenta-specific 8	-1.615	0.00683
PLAUR	plasminogen activator, urokinase receptor	2.98	0.001
PLK1	polo-like kinase 1 (Drosophila)	1.92	0.0103
POLA1	polymerase (DNA directed), alpha 1, catalytic subunit	2.011	0.000898
POLE	polymerase (DNA directed), epsilon	1.704	0.00786
PPARA	peroxisome proliferator-activated receptor alpha	-2.018	0.000486
PPP2R2A	protein phosphatase 2 (formerly 2A), regulatory subunit B, alpha isoform	1.68	0.00771
PRC1	protein regulator of cytokinesis 1	1.869	0.0129
PRKCE	protein kinase C, epsilon	-1.738	0.000457
PRKCH	protein kinase C, eta	1.839	0.00582
PROS1	protein S (alpha)	-1.882	0.0223
PTPN22	protein tyrosine phosphatase, non-receptor type 22 (lymphoid)	-1.855	0.000605
PTPRC	protein tyrosine phosphatase, receptor type, C	-2.38	0.00788
RACGAP1	Rac GTPase activating protein 1	2.03	0.0107
RAD51	RAD51 homolog (RecA homolog, E. coli) (S. cerevisiae)	1.991	0.00254
RAD54L	RAD54-like (S. cerevisiae)	2.095	0.000415
RARB	retinoic acid receptor, beta	2.287	0.0136
RPS6KA3 (includes EG:6197)	ribosomal protein S6 kinase, 90kDa, polypeptide 3	1.589	0.00436
RRM2B	ribonucleotide reductase M2 B (TP53 inducible)	-1.51	0.0203
RUNX2	runt-related transcription factor 2	-1.818	0.0235
SACM1L	SAC1 suppressor of actin mutations 1-like (yeast)	-1.694	0.0227
SCIN	scinderin	-3.273	0.00191
2009-09-04	septin 4	-1.771	0.0467
2009-09-05	septin 5	-1.587	0.000508
2009-09-06	septin 6	-1.572	0.0216
SESN1	sestrin 1	-3.128	0.00387
SKP2	S-phase kinase-associated protein 2 (p45)	1.641	0.00504
SMC2	structural maintenance of chromosomes 2	1.747	0.0105
SPC25	SPC25, NDC80 kinetochore complex component, homolog (S. cerevisiae)	2.18	0.00743
SPRY2	sprouty homolog 2 (Drosophila)	1.751	0.0334
SST	somatostatin	-2.44	0.0332
STIL	SCL/TAL1 interrupting locus	1.93	0.0179
SYK	spleen tyrosine kinase	2.797	0.000741
TAC1	tachykinin, precursor 1	-1.886	0.0368
TEX15	testis expressed 15	4.621	0.000215
TGFB2	transforming growth factor, beta 2	-1.546	0.0289
TOP2A	topoisomerase (DNA) II alpha 170kDa	1.951	0.00211
TP53INP1	tumor protein p53 inducible nuclear protein 1	-2.146	0.000197
TPX2	TPX2, microtubule-associated, homolog (Xenopus laevis)	1.859	0.000876
TRIM25	tripartite motif-containing 25	1.746	0.0131
TRIP13	thyroid hormone receptor interactor 13	1.696	0.038
TTK	TTK protein kinase	1.605	0.0241
TYMS	thymidylate synthetase	1.781	0.0049
UBE2C	ubiquitin-conjugating enzyme E2C	1.596	0.0468
UHRF1	ubiquitin-like with PHD and ring finger domains 1	1.827	0.00592
VEGFC	vascular endothelial growth factor C	-1.92	0.044
XBP1	X-box binding protein 1	-1.859	0.00729
YWHAG	tyrosine 3-monooxygenase/tryptophan 5-monooxygenase activation protein, gamma polypeptide	1.631	0.0045
159

## Sheet: Cellular movement
© 2000-2009 Ingenuity Systems, Inc. All rights reserved.
Symbol	Entrez Gene Name	Fold Change	p-value
ABCC1	ATP-binding cassette, sub-family C (CFTR/MRP), member 1	1.713	0.000599
AGT	angiotensinogen (serpin peptidase inhibitor, clade A, member 8)	-1.612	0.0416
AGTR1	angiotensin II receptor, type 1	-2.963	0.0452
ALCAM	activated leukocyte cell adhesion molecule	-1.662	0.0425
ANG4	angiogenin, ribonuclease A family, member 4	-5.16	0.0278
ANLN	anillin, actin binding protein	1.689	0.0118
ANXA1	annexin A1	3.184	7.76e-05
APLNR	apelin receptor	-2.967	0.0294
APOB	apolipoprotein B (including Ag(x) antigen)	-8.318	0.000814
AR	androgen receptor	-1.519	0.00276
AREG	amphiregulin	11.137	0.000446
ARPC1B	actin related protein 2/3 complex, subunit 1B, 41kDa	1.666	0.00245
ARRB1	arrestin, beta 1	-1.707	0.019
AURKA	aurora kinase A	2.041	0.00476
AURKB	aurora kinase B	2.071	0.0116
BTC	betacellulin	2.404	0.000284
C3	complement component 3	-1.952	0.000377
CADM1	cell adhesion molecule 1	-1.633	0.0255
CAPN1	calpain 1, (mu/I) large subunit	1.552	0.0314
CAT	catalase	-2.078	0.00557
CAV1	caveolin 1, caveolae protein, 22kDa	-2.248	0.0367
CCDC88A	coiled-coil domain containing 88A	-2.013	0.0465
CCL25	chemokine (C-C motif) ligand 25	-4.08	0.000126
CCL28	chemokine (C-C motif) ligand 28	-1.549	0.0253
CCNB1	cyclin B1	2.02	0.03
CD36	CD36 molecule (thrombospondin receptor)	-2.434	0.00437
CD48	CD48 molecule	-2.07	0.00193
CD53	CD53 molecule	-2.133	0.0291
CD97	CD97 molecule	-2.06	0.0249
CDC2	cell division cycle 2, G1 to S and G2 to M	1.764	0.00641
CDC20	cell division cycle 20 homolog (S. cerevisiae)	1.644	0.0168
CDH2	cadherin 2, type 1, N-cadherin (neuronal)	-1.906	0.0396
CDH11	cadherin 11, type 2, OB-cadherin (osteoblast)	-2.193	0.0314
CDKN1A	cyclin-dependent kinase inhibitor 1A (p21, Cip1)	1.979	0.0483
CENPB	centromere protein B, 80kDa	1.574	0.0406
CFB	complement factor B	-3.444	0.000419
CIT	citron (rho-interacting, serine/threonine kinase 21)	1.648	0.00443
CLDN4	claudin 4	4.475	0.0018
CLIC4	chloride intracellular channel 4	-2.483	0.0278
CORO1A	coronin, actin binding protein, 1A	-1.697	0.0356
CTGF	connective tissue growth factor	-3.393	0.0153
CTSE	cathepsin E	4.927	0.000388
CTSS	cathepsin S	-1.626	0.00112
CXCR4	chemokine (C-X-C motif) receptor 4	-1.558	0.0243
CXCR7	chemokine (C-X-C motif) receptor 7	-2.501	0.0483
CYP2J2	cytochrome P450, family 2, subfamily J, polypeptide 2	2.02	0.0187
CYTIP	cytohesin 1 interacting protein	-2.58	0.0194
DCLK1	doublecortin-like kinase 1	-1.584	0.0279
DCN	decorin	-2.375	0.04
DKK3	dickkopf homolog 3 (Xenopus laevis)	-1.676	0.0267
DOCK1	dedicator of cytokinesis 1	1.612	0.0176
DOK1	docking protein 1, 62kDa (downstream of tyrosine kinase 1)	1.676	0.00346
DRD3	dopamine receptor D3	1.532	0.00447
E2F2	E2F transcription factor 2	2.628	0.00194
EBF1	early B-cell factor 1	-1.93	0.0497
EFNA1	ephrin-A1	-1.831	0.0248
EGFR	epidermal growth factor receptor (erythroblastic leukemia viral (v-erb-b) oncogene homolog, avian)	1.725	0.0031
EGR1	early growth response 1	1.506	0.00518
ENAH	enabled homolog (Drosophila)	-1.583	0.0126
EPHA2	EPH receptor A2	2.979	0.00146
EPHB2	EPH receptor B2	1.9	0.000525
EPHB3	EPH receptor B3	1.739	0.00302
ERRFI1	ERBB receptor feedback inhibitor 1	1.529	0.0298
ETS1	v-ets erythroblastosis virus E26 oncogene homolog 1 (avian)	-2.488	0.0185
FABP4	fatty acid binding protein 4, adipocyte	-2.391	0.00809
FAP	fibroblast activation protein, alpha	-1.886	0.017
FBLN1	fibulin 1	-1.904	0.0481
FGF13	fibroblast growth factor 13	-2.808	0.0161
FGL2	fibrinogen-like 2	-2.174	0.000938
FHL2	four and a half LIM domains 2	-1.542	0.0282
FOSL1	FOS-like antigen 1	1.999	0.00327
FOXM1	forkhead box M1	1.655	0.0292
FST	follistatin	-2.162	0.0439
FYN	FYN oncogene related to SRC, FGR, YES	-1.752	0.0383
G6PD	glucose-6-phosphate dehydrogenase	1.724	0.00821
GAB2	GRB2-associated binding protein 2	-1.846	0.0112
GBA2	glucosidase, beta (bile acid) 2	1.542	0.0414
GEM	GTP binding protein overexpressed in skeletal muscle	-2.232	0.0306
GIPC1	GIPC PDZ domain containing family, member 1	1.99	0.00109
GJA1	gap junction protein, alpha 1, 43kDa	-1.585	0.0393
GJB2	gap junction protein, beta 2, 26kDa	1.838	0.0327
GNA11	guanine nucleotide binding protein (G protein), alpha 11 (Gq class)	-1.845	0.000594
GRLF1	glucocorticoid receptor DNA binding factor 1	1.625	0.000698
GRP	gastrin-releasing peptide	-3.59	0.00382
GSN	gelsolin (amyloidosis, Finnish type)	-1.801	0.037
GUCY1A3	guanylate cyclase 1, soluble, alpha 3	-3.666	0.0292
GUCY1B3	guanylate cyclase 1, soluble, beta 3	-2.28	0.0336
HBEGF	heparin-binding EGF-like growth factor	2.525	0.0113
HCK	hemopoietic cell kinase	-1.998	0.0107
HIF1A	hypoxia inducible factor 1, alpha subunit (basic helix-loop-helix transcription factor)	1.884	0.0471
HMGCR	3-hydroxy-3-methylglutaryl-Coenzyme A reductase	1.825	0.00902
HMMR	hyaluronan-mediated motility receptor (RHAMM)	1.725	0.0226
HSPB1	heat shock 27kDa protein 1	-3.084	0.0457
ID1	inhibitor of DNA binding 1, dominant negative helix-loop-helix protein	1.918	0.00678
IGF2BP1	insulin-like growth factor 2 mRNA binding protein 1	1.518	0.0108
IGFBP3	insulin-like growth factor binding protein 3	-3.622	0.0245
IL18	interleukin 18 (interferon-gamma-inducing factor)	2.016	0.00469
IL1RN	interleukin 1 receptor antagonist	8.443	0.000441
IL6R	interleukin 6 receptor	-1.514	0.0413
IL6ST	interleukin 6 signal transducer (gp130, oncostatin M receptor)	-1.732	0.0461
INCENP	inner centromere protein antigens 135/155kDa	1.697	0.014
ITGAL	integrin, alpha L (antigen CD11A (p180), lymphocyte function-associated antigen 1; alpha polypeptide)	-1.854	0.0119
ITGAV	integrin, alpha V (vitronectin receptor, alpha polypeptide, antigen CD51)	2.055	0.0103
ITGB2	integrin, beta 2 (complement component 3 receptor 3 and 4 subunit)	-2.055	0.0356
KIF23	kinesin family member 23	1.839	0.00581
KIF20A	kinesin family member 20A	1.892	0.0446
KIF20B	kinesin family member 20B	1.685	0.0179
KLF2	Kruppel-like factor 2 (lung)	-1.755	0.0208
LAMB1	laminin, beta 1	-1.603	0.0408
LATS2	LATS, large tumor suppressor, homolog 2 (Drosophila)	-1.7	0.0216
LDLR	low density lipoprotein receptor	1.548	0.00227
LOX	lysyl oxidase	-1.684	0.0473
LRP1	low density lipoprotein-related protein 1 (alpha-2-macroglobulin receptor)	-3.572	0.0189
LRP8	low density lipoprotein receptor-related protein 8, apolipoprotein e receptor	1.576	0.00657
MAFB	v-maf musculoaponeurotic fibrosarcoma oncogene homolog B (avian)	-2.049	0.0475
MAP2	microtubule-associated protein 2	2.8	0.0112
MAP2K1	mitogen-activated protein kinase kinase 1	1.574	0.0317
MAPK11	mitogen-activated protein kinase 11	1.977	0.000399
MCAM	melanoma cell adhesion molecule	-2.102	0.0435
MIA	melanoma inhibitory activity	-1.573	0.00938
MSN	moesin	-2.799	0.048
MUC4	mucin 4, cell surface associated	2.481	0.00681
MYLK	myosin light chain kinase	-2.891	0.0356
NAV1	neuron navigator 1	1.585	0.0178
NBL1	neuroblastoma, suppression of tumorigenicity 1	-2.816	0.0184
NF2	neurofibromin 2 (merlin)	1.563	0.00621
NMU	neuromedin U	-2.226	0.0135
NR1D1	nuclear receptor subfamily 1, group D, member 1	-1.688	0.0111
NRP1	neuropilin 1	-1.691	0.0461
NTS	neurotensin	-6.656	0.000849
NUSAP1	nucleolar and spindle associated protein 1	1.639	0.0328
OLR1	oxidized low density lipoprotein (lectin-like) receptor 1	5.422	0.0083
PARD6B	par-6 partitioning defective 6 homolog beta (C. elegans)	1.804	0.0215
PBK	PDZ binding kinase	1.658	0.0373
PDGFA	platelet-derived growth factor alpha polypeptide	-1.904	0.00325
PDGFRA	platelet-derived growth factor receptor, alpha polypeptide	-1.843	0.0391
PECAM1	platelet/endothelial cell adhesion molecule	-1.745	0.00378
PIK3IP1	phosphoinositide-3-kinase interacting protein 1	-2.127	0.00473
PIK3R1	phosphoinositide-3-kinase, regulatory subunit 1 (alpha)	-1.533	0.00783
PKD1	polycystic kidney disease 1 (autosomal dominant)	-1.682	0.023
PLA2G10	phospholipase A2, group X	2.016	0.000501
PLAC1	placenta-specific 1	1.868	0.00559
PLAUR	plasminogen activator, urokinase receptor	2.98	0.001
PLCB3	phospholipase C, beta 3 (phosphatidylinositol-specific)	-1.701	0.000208
PLD2	phospholipase D2	1.918	0.0357
PLK1	polo-like kinase 1 (Drosophila)	1.92	0.0103
POU2AF1	POU class 2 associating factor 1	-5.716	0.0123
PPARA	peroxisome proliferator-activated receptor alpha	-2.018	0.000486
PRAP1	proline-rich acidic protein 1	-5.243	0.000182
PRC1	protein regulator of cytokinesis 1	1.869	0.0129
PREX1	phosphatidylinositol-3,4,5-trisphosphate-dependent Rac exchange factor 1	2.387	0.000149
PRKCE	protein kinase C, epsilon	-1.738	0.000457
PRKD1	protein kinase D1	-1.777	0.009
PROCR	protein C receptor, endothelial (EPCR)	-2.034	0.0285
PTK6	PTK6 protein tyrosine kinase 6	-2.573	0.00784
RAC2	ras-related C3 botulinum toxin substrate 2 (rho family, small GTP binding protein Rac2)	-1.519	0.018
RAC3	ras-related C3 botulinum toxin substrate 3 (rho family, small GTP binding protein Rac3)	1.756	0.0203
RACGAP1	Rac GTPase activating protein 1	2.03	0.0107
RARRES2	retinoic acid receptor responder (tazarotene induced) 2	-1.73	0.00698
REPS2	RALBP1 associated Eps domain containing 2	-2.596	0.000384
RGS1	regulator of G-protein signaling 1	-2.375	0.0206
RGS4	regulator of G-protein signaling 4	-2.268	0.00177
RTN4	reticulon 4	1.636	0.00169
RUNX2	runt-related transcription factor 2	-1.818	0.0235
SCG2	secretogranin II (chromogranin C)	-3.254	0.0198
SDC1	syndecan 1	1.509	0.00663
SELPLG	selectin P ligand	-1.78	0.0246
2009-09-04	septin 4	-1.771	0.0467
2009-09-05	septin 5	-1.587	0.000508
2009-09-06	septin 6	-1.572	0.0216
SFRP1	secreted frizzled-related protein 1	-2.637	0.028
SIGLEC12	sialic acid binding Ig-like lectin 12	-1.931	0.00386
SKP2	S-phase kinase-associated protein 2 (p45)	1.641	0.00504
SLC12A6	solute carrier family 12 (potassium/chloride transporters), member 6	-1.704	0.0018
SP100	SP100 nuclear antigen	-1.964	0.00255
SPRY2	sprouty homolog 2 (Drosophila)	1.751	0.0334
SST	somatostatin	-2.44	0.0332
ST8SIA4	ST8 alpha-N-acetyl-neuraminide alpha-2,8-sialyltransferase 4	-2.377	0.0337
SYK	spleen tyrosine kinase	2.797	0.000741
TAC1	tachykinin, precursor 1	-1.886	0.0368
TEK	TEK tyrosine kinase, endothelial	-1.978	0.0237
TFAP2C	transcription factor AP-2 gamma (activating enhancer binding protein 2 gamma)	1.603	0.00362
TFF2	trefoil factor 2	2.294	0.00118
TFPI	tissue factor pathway inhibitor (lipoprotein-associated coagulation inhibitor)	-2.355	0.0189
TGFB2	transforming growth factor, beta 2	-1.546	0.0289
TGFBI	transforming growth factor, beta-induced, 68kDa	-5.114	0.0291
TGFBR3	transforming growth factor, beta receptor III	-1.701	0.0314
TIAM1	T-cell lymphoma invasion and metastasis 1	1.872	0.000969
TIMP3	TIMP metallopeptidase inhibitor 3	-2.138	0.0333
TNFRSF12A	tumor necrosis factor receptor superfamily, member 12A	1.778	0.00213
TNFRSF1B	tumor necrosis factor receptor superfamily, member 1B	2.06	0.000195
TNK2	tyrosine kinase, non-receptor, 2	1.878	0.00682
TOP2A	topoisomerase (DNA) II alpha 170kDa	1.951	0.00211
TSPAN3	tetraspanin 3	-2.121	0.00355
VANGL1	vang-like 1 (van gogh, Drosophila)	1.571	0.000785
VAV2	vav 2 guanine nucleotide exchange factor	-1.992	0.0285
VEGFC	vascular endothelial growth factor C	-1.92	0.044
VIM	vimentin	-2.425	0.0117
VNN1	vanin 1	-2.333	0.00771
WASF1	WAS protein family, member 1	-1.846	0.0386
XDH	xanthine dehydrogenase	-3.626	0.00055
202

## Sheet: Cellular assembly organization 
© 2000-2009 Ingenuity Systems, Inc. All rights reserved.
Symbol	Entrez Gene Name	Fold Change	p-value
ACE	angiotensin I converting enzyme (peptidyl-dipeptidase A) 1	-1.633	0.0174
ACTA1	actin, alpha 1, skeletal muscle	-1.886	0.0106
AGT	angiotensinogen (serpin peptidase inhibitor, clade A, member 8)	-1.612	0.0416
ANLN	anillin, actin binding protein	1.689	0.0118
AR	androgen receptor	-1.519	0.00276
ARHGAP6	Rho GTPase activating protein 6	-1.577	0.0385
ARHGEF10L	Rho guanine nucleotide exchange factor (GEF) 10-like	1.594	0.000701
AURKA	aurora kinase A	2.041	0.00476
AURKB	aurora kinase B	2.071	0.0116
BIRC5	baculoviral IAP repeat-containing 5	1.79	0.037
BRCA1	breast cancer 1, early onset	2.002	0.00252
BUB1B	budding uninhibited by benzimidazoles 1 homolog beta (yeast)	1.718	0.000523
CAPG	capping protein (actin filament), gelsolin-like	4.568	0.00292
CAPN1	calpain 1, (mu/I) large subunit	1.552	0.0314
CAV1	caveolin 1, caveolae protein, 22kDa	-2.248	0.0367
CCDC88A	coiled-coil domain containing 88A	-2.013	0.0465
CCNA2	cyclin A2	1.906	0.0115
CCNB1	cyclin B1	2.02	0.03
CDC6	cell division cycle 6 homolog (S. cerevisiae)	2.044	0.000315
CDC42EP2	CDC42 effector protein (Rho GTPase binding) 2	2.274	0.000984
CDKN1A	cyclin-dependent kinase inhibitor 1A (p21, Cip1)	1.979	0.0483
CIT	citron (rho-interacting, serine/threonine kinase 21)	1.648	0.00443
CTGF	connective tissue growth factor	-3.393	0.0153
DCLK1	doublecortin-like kinase 1	-1.584	0.0279
EGFR	epidermal growth factor receptor (erythroblastic leukemia viral (v-erb-b) oncogene homolog, avian)	1.725	0.0031
EPHB2	EPH receptor B2	1.9	0.000525
EPHB3	EPH receptor B3	1.739	0.00302
ESPL1	extra spindle pole bodies homolog 1 (S. cerevisiae)	1.678	0.0284
FHL1	four and a half LIM domains 1	-3.442	0.0126
GJA1	gap junction protein, alpha 1, 43kDa	-1.585	0.0393
GJC1	gap junction protein, gamma 1, 45kDa	-2.927	0.0307
GNA11	guanine nucleotide binding protein (G protein), alpha 11 (Gq class)	-1.845	0.000594
GNG2	guanine nucleotide binding protein (G protein), gamma 2	-2.234	0.00507
GRP	gastrin-releasing peptide	-3.59	0.00382
GSN	gelsolin (amyloidosis, Finnish type)	-1.801	0.037
HCFC1	host cell factor C1 (VP16-accessory protein)	-1.62	0.0297
HELLS	helicase, lymphoid-specific	2.348	0.000694
HNF4A	hepatocyte nuclear factor 4, alpha	-4.78	3.33e-05
ID1	inhibitor of DNA binding 1, dominant negative helix-loop-helix protein	1.918	0.00678
INCENP	inner centromere protein antigens 135/155kDa	1.697	0.014
KIF11	kinesin family member 11	1.786	0.0166
KIF22	kinesin family member 22	1.803	0.0219
KIF23	kinesin family member 23	1.839	0.00581
KIF20B	kinesin family member 20B	1.685	0.0179
KIF2C	kinesin family member 2C	1.524	0.0413
KLF2	Kruppel-like factor 2 (lung)	-1.755	0.0208
KRT18	keratin 18	1.678	0.00336
LATS2	LATS, large tumor suppressor, homolog 2 (Drosophila)	-1.7	0.0216
MAD2L1	MAD2 mitotic arrest deficient-like 1 (yeast)	1.667	0.0205
MAP2	microtubule-associated protein 2	2.8	0.0112
MAP2K1	mitogen-activated protein kinase kinase 1	1.574	0.0317
MAPK11	mitogen-activated protein kinase 11	1.977	0.000399
MCM4	minichromosome maintenance complex component 4	1.653	0.000783
MPP7	membrane protein, palmitoylated 7 (MAGUK p55 subfamily member 7)	1.577	0.00247
MT1E	metallothionein 1E	-6.44	0.000353
MT1F	metallothionein 1F	1.625	0.0102
MYOM1	myomesin 1, 185kDa	-2.039	0.0194
NCAPG2	non-SMC condensin II complex, subunit G2	1.767	0.000796
NCAPH	non-SMC condensin I complex, subunit H	1.728	0.00188
NDRG1	N-myc downstream regulated 1	1.908	0.00902
NEK2	NIMA (never in mitosis gene a)-related kinase 2	1.841	0.01
NEK6	NIMA (never in mitosis gene a)-related kinase 6	2.12	0.000548
NET1	neuroepithelial cell transforming 1	-1.646	0.0135
NF2	neurofibromin 2 (merlin)	1.563	0.00621
NUF2	NUF2, NDC80 kinetochore complex component, homolog (S. cerevisiae)	1.891	0.00812
NUSAP1	nucleolar and spindle associated protein 1	1.639	0.0328
PARD6B	par-6 partitioning defective 6 homolog beta (C. elegans)	1.804	0.0215
PDGFA	platelet-derived growth factor alpha polypeptide	-1.904	0.00325
PIK3R1	phosphoinositide-3-kinase, regulatory subunit 1 (alpha)	-1.533	0.00783
PLAUR	plasminogen activator, urokinase receptor	2.98	0.001
PLK1	polo-like kinase 1 (Drosophila)	1.92	0.0103
PRC1	protein regulator of cytokinesis 1	1.869	0.0129
PRKCE	protein kinase C, epsilon	-1.738	0.000457
RAC2	ras-related C3 botulinum toxin substrate 2 (rho family, small GTP binding protein Rac2)	-1.519	0.018
RAC3	ras-related C3 botulinum toxin substrate 3 (rho family, small GTP binding protein Rac3)	1.756	0.0203
RDX	radixin	-1.859	0.00624
SACM1L	SAC1 suppressor of actin mutations 1-like (yeast)	-1.694	0.0227
SCIN	scinderin	-3.273	0.00191
SKP2	S-phase kinase-associated protein 2 (p45)	1.641	0.00504
SMC2	structural maintenance of chromosomes 2	1.747	0.0105
SPC25	SPC25, NDC80 kinetochore complex component, homolog (S. cerevisiae)	2.18	0.00743
SPRY2	sprouty homolog 2 (Drosophila)	1.751	0.0334
SST	somatostatin	-2.44	0.0332
STMN2	stathmin-like 2	-2.311	0.0141
SYK	spleen tyrosine kinase	2.797	0.000741
SYT1	synaptotagmin I	-1.727	0.0375
TESK2	testis-specific kinase 2	1.587	0.0245
TIAM1	T-cell lymphoma invasion and metastasis 1	1.872	0.000969
TOP2A	topoisomerase (DNA) II alpha 170kDa	1.951	0.00211
TPX2	TPX2, microtubule-associated, homolog (Xenopus laevis)	1.859	0.000876
TSGA10	testis specific, 10	2.045	0.00776
TUBGCP4	tubulin, gamma complex associated protein 4	1.515	0.00623
UBE2B	ubiquitin-conjugating enzyme E2B (RAD6 homolog)	-1.978	0.0453
VAV2	vav 2 guanine nucleotide exchange factor	-1.992	0.0285
VIM	vimentin	-2.425	0.0117
WASF1	WAS protein family, member 1	-1.846	0.0386

## Sheet: DNA replication repair
© 2000-2009 Ingenuity Systems, Inc. All rights reserved.
Symbol	Entrez Gene Name	Fold Change	p-value
ADA	adenosine deaminase	2.065	0.0478
ADK	adenosine kinase	-1.826	0.016
ADORA2B	adenosine A2b receptor	2.745	0.00187
ADRB1	adrenergic, beta-1-, receptor	-1.646	0.0115
AGT	angiotensinogen (serpin peptidase inhibitor, clade A, member 8)	-1.612	0.0416
AGTR1	angiotensin II receptor, type 1	-2.963	0.0452
AR	androgen receptor	-1.519	0.00276
AREG	amphiregulin	11.137	0.000446
ARRB1	arrestin, beta 1	-1.707	0.019
AURKA	aurora kinase A	2.041	0.00476
AURKB	aurora kinase B	2.071	0.0116
BCL3	B-cell CLL/lymphoma 3	1.556	0.00283
BIK	BCL2-interacting killer (apoptosis-inducing)	2.168	0.000818
BIRC5	baculoviral IAP repeat-containing 5	1.79	0.037
BRCA1	breast cancer 1, early onset	2.002	0.00252
BTC	betacellulin	2.404	0.000284
CAT	catalase	-2.078	0.00557
CAV1	caveolin 1, caveolae protein, 22kDa	-2.248	0.0367
CCDC88A	coiled-coil domain containing 88A	-2.013	0.0465
CCNA2	cyclin A2	1.906	0.0115
CCNB1	cyclin B1	2.02	0.03
CD53	CD53 molecule	-2.133	0.0291
CDC2	cell division cycle 2, G1 to S and G2 to M	1.764	0.00641
CDC6	cell division cycle 6 homolog (S. cerevisiae)	2.044	0.000315
CDC45L	CDC45 cell division cycle 45-like (S. cerevisiae)	1.557	0.025
CDCA5	cell division cycle associated 5	1.634	0.0199
CDKN1A	cyclin-dependent kinase inhibitor 1A (p21, Cip1)	1.979	0.0483
CDKN1C	cyclin-dependent kinase inhibitor 1C (p57, Kip2)	-2.525	0.00306
CEBPA	CCAAT/enhancer binding protein (C/EBP), alpha	-1.962	0.000175
CHEK1	CHK1 checkpoint homolog (S. pombe)	1.886	0.00141
CIT	citron (rho-interacting, serine/threonine kinase 21)	1.648	0.00443
DBF4	DBF4 homolog (S. cerevisiae)	1.537	0.0227
DCLK1	doublecortin-like kinase 1	-1.584	0.0279
DNMT1	DNA (cytosine-5-)-methyltransferase 1	1.522	0.00132
DUT (includes EG:1854)	deoxyuridine triphosphatase	1.515	0.00309
E2F2	E2F transcription factor 2	2.628	0.00194
EFEMP1	EGF-containing fibulin-like extracellular matrix protein 1	-1.979	0.0454
EGFR	epidermal growth factor receptor (erythroblastic leukemia viral (v-erb-b) oncogene homolog, avian)	1.725	0.0031
ENTPD1	ectonucleoside triphosphate diphosphohydrolase 1	-1.685	0.0467
ERRFI1	ERBB receptor feedback inhibitor 1	1.529	0.0298
ESPL1	extra spindle pole bodies homolog 1 (S. cerevisiae)	1.678	0.0284
FEN1	flap structure-specific endonuclease 1	1.554	0.0203
FLJ11506	alpha- and gamma-adaptin-binding protein p34	1.509	0.00903
FOXM1	forkhead box M1	1.655	0.0292
FYN	FYN oncogene related to SRC, FGR, YES	-1.752	0.0383
GAB2	GRB2-associated binding protein 2	-1.846	0.0112
GCG	glucagon	-3.802	0.00309
GJA1	gap junction protein, alpha 1, 43kDa	-1.585	0.0393
GRP	gastrin-releasing peptide	-3.59	0.00382
GUCY1A3	guanylate cyclase 1, soluble, alpha 3	-3.666	0.0292
GUCY1B3	guanylate cyclase 1, soluble, beta 3	-2.28	0.0336
HBEGF	heparin-binding EGF-like growth factor	2.525	0.0113
HCFC1	host cell factor C1 (VP16-accessory protein)	-1.62	0.0297
HDAC1	histone deacetylase 1	1.844	0.000142
HELLS	helicase, lymphoid-specific	2.348	0.000694
HSPA1B	heat shock 70kDa protein 1B	1.553	0.0246
HSPB1	heat shock 27kDa protein 1	-3.084	0.0457
ID1	inhibitor of DNA binding 1, dominant negative helix-loop-helix protein	1.918	0.00678
IGFBP3	insulin-like growth factor binding protein 3	-3.622	0.0245
IL1RN	interleukin 1 receptor antagonist	8.443	0.000441
IL6ST	interleukin 6 signal transducer (gp130, oncostatin M receptor)	-1.732	0.0461
INCENP	inner centromere protein antigens 135/155kDa	1.697	0.014
KIAA0101	KIAA0101	2.151	0.0139
KIF11	kinesin family member 11	1.786	0.0166
KIF22	kinesin family member 22	1.803	0.0219
KIF23	kinesin family member 23	1.839	0.00581
KIF2C	kinesin family member 2C	1.524	0.0413
KLF2	Kruppel-like factor 2 (lung)	-1.755	0.0208
KRT7	keratin 7	1.925	0.00991
LATS2	LATS, large tumor suppressor, homolog 2 (Drosophila)	-1.7	0.0216
LDLR	low density lipoprotein receptor	1.548	0.00227
MAD2L1	MAD2 mitotic arrest deficient-like 1 (yeast)	1.667	0.0205
MAF	v-maf musculoaponeurotic fibrosarcoma oncogene homolog (avian)	-4.314	0.0084
MAP2K1	mitogen-activated protein kinase kinase 1	1.574	0.0317
MCL1	myeloid cell leukemia sequence 1 (BCL2-related)	-1.637	0.0117
MCM2	minichromosome maintenance complex component 2	1.69	0.000412
MCM3	minichromosome maintenance complex component 3	2.116	0.000991
MCM5	minichromosome maintenance complex component 5	1.962	0.00399
MCM7	minichromosome maintenance complex component 7	1.518	0.00807
NCAPG2	non-SMC condensin II complex, subunit G2	1.767	0.000796
NCAPH	non-SMC condensin I complex, subunit H	1.728	0.00188
NDRG1	N-myc downstream regulated 1	1.908	0.00902
NEK2	NIMA (never in mitosis gene a)-related kinase 2	1.841	0.01
NEK6	NIMA (never in mitosis gene a)-related kinase 6	2.12	0.000548
NF2	neurofibromin 2 (merlin)	1.563	0.00621
NTS	neurotensin	-6.656	0.000849
NUF2	NUF2, NDC80 kinetochore complex component, homolog (S. cerevisiae)	1.891	0.00812
NUSAP1	nucleolar and spindle associated protein 1	1.639	0.0328
PDGFA	platelet-derived growth factor alpha polypeptide	-1.904	0.00325
PDGFRA	platelet-derived growth factor receptor, alpha polypeptide	-1.843	0.0391
PIK3IP1	phosphoinositide-3-kinase interacting protein 1	-2.127	0.00473
PIK3R1	phosphoinositide-3-kinase, regulatory subunit 1 (alpha)	-1.533	0.00783
PIK3R3	phosphoinositide-3-kinase, regulatory subunit 3 (gamma)	1.694	0.0487
PLK1	polo-like kinase 1 (Drosophila)	1.92	0.0103
POLA1	polymerase (DNA directed), alpha 1, catalytic subunit	2.011	0.000898
POLD3	polymerase (DNA-directed), delta 3, accessory subunit	1.931	0.000887
POLE	polymerase (DNA directed), epsilon	1.704	0.00786
POLG2	polymerase (DNA directed), gamma 2, accessory subunit	-1.777	0.00148
PRC1	protein regulator of cytokinesis 1	1.869	0.0129
PRIM1	primase, DNA, polypeptide 1 (49kDa)	1.582	0.00707
PRKD1	protein kinase D1	-1.777	0.009
PROS1	protein S (alpha)	-1.882	0.0223
PTPN22	protein tyrosine phosphatase, non-receptor type 22 (lymphoid)	-1.855	0.000605
RAD51	RAD51 homolog (RecA homolog, E. coli) (S. cerevisiae)	1.991	0.00254
RGS4	regulator of G-protein signaling 4	-2.268	0.00177
RUNX2	runt-related transcription factor 2	-1.818	0.0235
SACM1L	SAC1 suppressor of actin mutations 1-like (yeast)	-1.694	0.0227
SKP2	S-phase kinase-associated protein 2 (p45)	1.641	0.00504
SLC29A1	solute carrier family 29 (nucleoside transporters), member 1	-1.608	0.0231
SMC2	structural maintenance of chromosomes 2	1.747	0.0105
SPC25	SPC25, NDC80 kinetochore complex component, homolog (S. cerevisiae)	2.18	0.00743
SRGN	serglycin	-2.893	0.0156
SYK	spleen tyrosine kinase	2.797	0.000741
TAC1	tachykinin, precursor 1	-1.886	0.0368
TGFB2	transforming growth factor, beta 2	-1.546	0.0289
TGFBR3	transforming growth factor, beta receptor III	-1.701	0.0314
TIAM1	T-cell lymphoma invasion and metastasis 1	1.872	0.000969
TIMELESS	timeless homolog (Drosophila)	1.522	0.00269
TOP2A	topoisomerase (DNA) II alpha 170kDa	1.951	0.00211
TPX2	TPX2, microtubule-associated, homolog (Xenopus laevis)	1.859	0.000876
UBE2B	ubiquitin-conjugating enzyme E2B (RAD6 homolog)	-1.978	0.0453
UHRF1	ubiquitin-like with PHD and ring finger domains 1	1.827	0.00592
XIST	X (inactive)-specific transcript (non-protein coding)	-204.929	2.22e-05
124

[truncated: 10 more sheets: Lipid metabolism, Small molecule biochemistry, Molecular transport, Cell morphology, Cell signaling, Organismal injury abnormality, Immunological disease, Inflammatory response, Drug metabolism, Inflammatory disease]
