# Supplementary material for: Loss of Hepatocyte-Nuclear-Factor-4α Affects Colonic Ion Transport and Causes Chronic Inflammation Resembling Inflammatory Bowel Disease in Mice
Source: PLoS One. 2009 Oct 29;4(10):e7609. doi: 10.1371/journal.pone.0007609 (PMC2764139; doi:10.1371/journal.pone.0007609)
Supplement: Table S2 — Genes modulated by ≥2.0 in diseased Hnf4α null colon (0.10 MB XLS) [file pone.0007609.s003.xls]

## Sheet: Suppl Table 2
Supplementary Table 2 : Genes modulated by ≥ 2.0 in diseased Hnf4a null colon
Unigene	Gene name	Gene	Colon
		symbol	Ratio1	p-value2
Mm.24547	arylacetamide deacetylase (esterase)	Aadac	0.0363318	0.000190683
Mm.259315	4-aminobutyrate aminotransferase	Abat	0.275666	0.00245227
Mm.160386	ABO blood group (transferase A, alpha 1-3-N-acetylgalactosaminyltransferase, transferase B, alpha 1-3-galactosyltransferase)	Abo	5.25181	0.000226159
Mm.213898	amiloride binding protein 1 (amine oxidase, copper-containing)	Abp1	0.260194	0.00263852
Mm.379402	acetyl-Coenzyme A acyltransferase 1B	Acaa1b	0.243092	0.00906188
Mm.388	adenosine deaminase	Ada	2.06483	0.0478393
Mm.89943	a disintegrin and metallopeptidase domain 18	Adam18	2.27144	0.00278264
Mm.65867	a disintegrin-like and metallopeptidase (reprolysin type) with thrombospondin type 1 motif, 15	Adamts15	2.1696	0.0031884
Mm.331690	ADAMTS-like 1	Adamtsl1	0.492354	0.0404448
Mm.40740	adenosine A2b receptor /// similar to Adenosine A2b receptor	Adora2b	2.6877	0.00444114
Mm.33438	1-acylglycerol-3-phosphate O-acyltransferase 7 (lysophosphatidic acid acyltransferase, eta)	Agpat7	2.73815	5.54311e-05
Mm.35062	angiotensin II receptor, type 1a	Agtr1a	0.33745	0.0451542
Mm.29368	angiotensin receptor-like 1	Agtrl1	0.337014	0.0294206
Mm.284102	expressed sequence AI467606	AI467606	0.442056	0.0236137
Mm.440040	expressed sequence AI747448	AI747448	5.11751	0.0486597
Mm.441718	expressed sequence AI843639	AI843639	2.355	0.0290614
Mm.5378	aldo-keto reductase family 1, member B8	Akr1b8	3.15989	8.42553e-05
Mm.26838	aldo-keto reductase family 1, member C14	Akr1c14	0.43455	0.00800426
Mm.290578	aminolevulinic acid synthase 1	Alas1	2.20935	0.00825259
Mm.140988	aldehyde dehydrogenase family 1, subfamily A3	Aldh1a3	5.62043	1.99552e-05
Mm.266843	aldehyde dehydrogenase 3 family, member B2	Aldh3b2	5.14369	0.000844771
Mm.218862	aldolase 2, B isoform	Aldob	0.0436973	1.55207e-05
Mm.58068	alkaline phosphatase, intestinal	Alpi	0.254673	0.0129421
Mm.2197	alpha 1 microglobulin/bikunin	Ambp	2.29465	0.0144831
Mm.197639	amnionless	Amn	0.116219	0.000108645
Mm.343899	angiogenin, ribonuclease A family, member 4	Ang4	0.196502	0.0282721
Mm.220242	ankyrin 2, brain	Ank2	0.48064	0.0138356
Mm.24790	ankyrin repeat and KH domain containing 1	Ankhd1	0.428771	0.000871378
Mm.183030	ankyrin repeat domain 22	Ankrd22	5.28701	8.64726e-05
Mm.39732	ankyrin repeat domain 35	Ankrd35	3.99169	0.000239462
Mm.334517	ankyrin repeat domain 37	Ankrd37	0.423602	0.000332587
Mm.248360	annexin A1	Anxa1	3.18423	7.76036e-05
Mm.237985	annexin A13	Anxa13	0.456962	0.00901089
Mm.7214	annexin A3	Anxa3	3.05629	0.0379548
Mm.3267	annexin A8	Anxa8	4.79484	0.000348108
Mm.426783	adaptor-related protein complex 1, sigma 2 subunit	Ap1s2	0.416925	0.0303918
Mm.32409	adaptor-related protein complex AP-1, sigma 3	Ap1s3	3.50026	7.53864e-05
Mm.435539	apolipoprotein B	Apob	0.120224	0.000813729
Mm.28394	apolipoprotein C-II	Apoc2	0.374562	0.0227733
Mm.34043	aquaporin 3	Aqp3	5.99296	0.006685
Mm.298599	aquaporin 4	Aqp4	10.8986	0.00116627
Mm.25405	activity regulated cytoskeletal-associated protein	Arc	4.05621	0.00297111
Mm.8039	amphiregulin	Areg	11.1372	0.000445666
Mm.3506	arginase type II	Arg2	0.299337	0.0177712
Mm.383216	asporin	Aspn	0.282091	0.0390124
Mm.275744	autophagy related 16 like 2 (S. cerevisiae)	Atg16l2	0.405892	0.00750094
Mm.207432	ATPase, Na+/K+ transporting, alpha 2 polypeptide	Atp1a2	0.368096	0.0406399
Mm.458098	ATPase, H+ transporting, lysosomal V0 subunit E2	Atp6v0e2	0.479802	0.000518835
Mm.249363	aurora kinase A	Aurka	2.04057	0.00476264
Mm.3488	aurora kinase B	Aurkb	2.07077	0.011594
Mm.154783	UDP-Gal:betaGlcNAc beta 1,3-galactosyltransferase, polypeptide 5	B3galt5	2.42973	0.0396976
Mm.290837	UDP-GlcNAc:betaGal beta-1,3-N-acetylglucosaminyltransferase 3	B3gnt3	2.11523	0.0205494
Mm.398181	UDP-Gal:betaGlcNAc beta 1,4-galactosyltransferase, polypeptide 6 /// similar to Beta-1,4-galactosyltransferase 6 (Beta-1,4-GalTase 6) (Beta4Gal-T6) (b4Gal-T6) (UDP-galactose:beta-N-acetylglucosamine beta-1,4-galactosyltransferase 6) (UDP-Gal:beta-GlcNAc beta-1,4-galactosyltransferase 6)	B4galt6 /// LOC675709	2.72099	0.00218177
Mm.443387	cDNA sequence BC015286	BC015286	0.17296	0.00039467
Mm.315382	cDNA sequence BC040758	BC040758	0.442364	0.00660074
Mm.256058	cDNA sequence BC055107	BC055107	0.421232	0.0154276
Mm.34420	cDNA sequence BC067047	BC067047	2.38671	0.000148556
Mm.24210	branched chain aminotransferase 2, mitochondrial	Bcat2	2.70731	0.00275825
---	expressed sequence BE136769	BE136769	0.349448	0.0147159
Mm.267006	Bcl2-interacting killer	Bik	2.16802	0.000818164
Mm.428950	bone morphogenetic protein 5	Bmp5	0.495893	0.0385335
Mm.331209	BCL2/adenovirus E1B 19kD interacting protein like	Bnipl	4.9837	0.000150773
Mm.244975	breast cancer 1	Brca1	2.00224	0.00252323
Mm.2024	betacellulin, epidermal growth factor family member	Btc	2.4038	0.000283808
Mm.280211	RIKEN cDNA C130090K23 gene	C130090K23Rik	2.95769	0.00203987
Mm.441405	Hypothetical protein C130094E24	C130094E24	0.485584	0.0239285
Mm.280158	C1q and tumor necrosis factor related protein 3	C1qtnf3	0.296584	0.0125807
Mm.259334	RIKEN cDNA C630028N24 gene	C630028N24Rik	0.416299	0.00503758
Mm.458591	RIKEN cDNA C730049O14 gene	C730049O14Rik	0.446914	0.00167845
Mm.457970	histocompatibility 2, T region locus 23 /// RIKEN cDNA C920025E04 gene /// similar to MHC class Ib antigen Qa-1c	C920025E04Rik /// H2-T23 /// LOC100046736	0.454234	0.0025454
Mm.40717	Cdk5 and Abl enzyme substrate 1	Cables1	0.454882	0.000421277
Mm.178322	cell adhesion molecule 4	Cadm4	5.2758	0.00175384
Mm.18626	capping protein (actin filament), gelsolin-like	Capg	4.56755	0.00291568
Mm.326847	calpain 5	Capn5	2.34313	0.00109975
Mm.1641	carbonic anhydrase 4	Car4	0.155349	0.000115297
Mm.4215	catalase	Cat	0.481226	0.00557194
Mm.28278	caveolin, caveolae protein 1	Cav1	0.444934	0.0366622
Mm.21454	carbonyl reductase 2	Cbr2	9.16018	0.000472273
Mm.4512	carbonyl reductase 3	Cbr3	2.33202	0.0175273
Mm.206417	cystathionine beta-synthase	Cbs	2.59277	0.00306202
Mm.102168	coiled-coil domain containing 122	Ccdc122	2.02974	0.0364626
Mm.338284	coiled coil domain containing 88A	Ccdc88a	0.496658	0.04652
Mm.7275	chemokine (C-C motif) ligand 25	Ccl25	0.245108	0.000126383
Mm.260114	cyclin B1, related sequence 1 /// cyclin B1 /// predicted gene, EG434175 /// similar to cyclin B1	Ccnb1 /// Ccnb1-rs1 /// EG434175 /// LOC667005	2.02001	0.0300104
Mm.247595	cyclin J-like	Ccnjl	3.11082	0.0032394
Mm.245851	Cd200 antigen	Cd200	0.416475	0.0134587
Mm.227281	CD302 antigen	Cd302	0.384502	0.0049888
Mm.18628	CD36 antigen	Cd36	0.410911	0.00437241
Mm.1738	CD48 antigen	Cd48	0.483114	0.00193344
Mm.24130	CD52 antigen	Cd52	0.447039	0.0182524
Mm.316861	CD53 antigen	Cd53	0.468846	0.0290881
Mm.15819	CD68 antigen	Cd68	2.4315	0.00676925
Mm.334648	CD97 antigen	Cd97	0.485463	0.0248975
Mm.38444	cell division cycle 25 homolog B (S. pombe)	Cdc25b	2.05006	0.00455422
Mm.195932	CDC42 effector protein (Rho GTPase binding) 2	Cdc42ep2	2.27353	0.000984457
Mm.20912	cell division cycle 6 homolog (S. cerevisiae)	Cdc6	2.04362	0.000314849
Mm.1571	cadherin 11	Cdh11	0.455926	0.0313607
Mm.168789	cyclin-dependent kinase inhibitor 1C (P57)	Cdkn1c	0.396006	0.00305536
Mm.98097	CEA-related cell adhesion molecule 20 /// similar to CEA-related cell adhesion molecule 20	Ceacam20 /// LOC100047640	0.131944	0.00162524
Mm.9916	centrosomal protein 55	Cep55	2.21065	0.0079067
Mm.425547	carboxylesterase 2 /// similar to Carboxylesterase 2	Ces2 /// LOC667754	0.491024	0.00131261
Mm.441134	carboxylesterase 5	Ces5	0.127663	0.000436797
Mm.212983	carboxylesterase 6	Ces6	0.0206917	0.000104211
Mm.653	complement factor B	Cfb	0.290395	0.000419059
Mm.259916	choline dehydrogenase	Chdh	0.422372	0.0012084
Mm.288897	choline phosphotransferase 1	Chpt1	0.362491	0.0146006
Mm.454553	chloride channel calcium activated 1	Clca1	2.32137	0.00681138
Mm.20897	chloride channel calcium activated 2	Clca2	7.47283	2.88242e-05
Mm.33483	chloride channel calcium activated 3	Clca3	0.326762	0.00846766
Mm.290600	chloride channel calcium activated 4	Clca4	4.96902	0.0001286
Mm.177761	chloride channel 2	Clcn2	0.498399	0.000228376
Mm.7339	claudin 4	Cldn4	4.47515	0.00179819
Mm.25836	claudin 8	Cldn8	3.05587	0.00588457
Mm.280563	C-type lectin domain family 14, member a	Clec14a	0.347719	0.000662956
Mm.30870	C-type lectin domain family 2, member e	Clec2e	0.484936	0.0164741
Mm.257765	chloride intracellular channel 4 (mitochondrial)	Clic4	0.402806	0.0277577
Mm.8396	cytidine monophospho-N-acetylneuraminic acid hydroxylase	Cmah	2.986	0.0462983
Mm.22847	cordon-bleu	Cobl	0.327588	0.000425711
Mm.154093	procollagen, type XXIII, alpha 1	Col23a1	0.41383	0.0407995
Mm.393405	coactosin-like 1 (Dictyostelium)	Cotl1	2.22828	0.00543669
Mm.343942	carbamoyl-phosphate synthetase 1	Cps1	0.194857	0.0151948
Mm.304143	Ig kappa chain	Cr1	0.105221	0.044897
Mm.272368	cysteine-rich protein 1 (intestinal)	Crip1	0.467092	0.00106428
Mm.300592	cystatin A	Csta	169.429	2.43897e-05
Mm.393058	connective tissue growth factor	Ctgf	0.294728	0.0152901
Mm.230249	cathepsin E	Ctse	4.92733	0.000388018
Mm.313915	cubilin (intrinsic factor-cobalamin receptor)	Cubn	0.238098	0.00015299
Mm.6522	chemokine (C-X-C motif) receptor 7	Cxcr7	0.399838	0.0483094
Mm.200362	cytochrome b-245, beta polypeptide	Cybb	0.433181	0.0266402
Mm.174372	cytochrome P450, family 2, subfamily d, polypeptide 10	Cyp2d10	0.116756	0.00127048
Mm.157435	cytochrome P450, family 2, subfamily d, polypeptide 22	Cyp2d22	0.392589	0.0127026
Mm.439931	cytochrome P450, family 2, subfamily d, polypeptide 26	Cyp2d26	0.0779467	0.000454535
Mm.436843	cytochrome P450, family 2, subfamily d, polypeptide 34	Cyp2d34	0.118089	0.00205095
Mm.4515	cytochrome P450, family 2, subfamily f, polypeptide 2	Cyp2f2	11.3547	0.000144121
Mm.98200	cytochrome P450, family 2, subfamily j, polypeptide 6	Cyp2j6	2.0199	0.0187424
Mm.275188	cytochrome P450, family 2, subfamily s, polypeptide 1	Cyp2s1	0.415542	0.00712623
Mm.289886	cytochrome P450, family 3, subfamily a, polypeptide 13	Cyp3a13	0.420581	0.0244141
Mm.1840	cytochrome P450, family 4, subfamily b, polypeptide 1	Cyp4b1	0.078746	0.000119731
Mm.426027	cytochrome P450, family 4, subfamily f, polypeptide 14	Cyp4f14	0.174135	0.0017361
Mm.245297	cytochrome P450, family 4, subfamily v, polypeptide 3	Cyp4v3	0.417369	0.000543225
Mm.426874	RIKEN cDNA D030011O10 gene	D030011O10Rik	0.286242	5.09967e-05
Mm.392520	RIKEN cDNA D230012E17 gene	D230012E17Rik	3.02964	0.00109088
Mm.133704	DNA segment, Chr 7, ERATO Doi 715, expressed	D7Ertd715e	0.416876	0.00600652
Mm.325522	RIKEN cDNA D930028F11 gene	D930028F11Rik	5.02425	0.000687346
Mm.26361	doublecortin-like kinase 3	Dclk3	0.499189	0.000166293
Mm.56769	decorin	Dcn	0.420996	0.0400058
Mm.231091	dicarbonyl L-xylulose reductase	Dcxr	2.02558	0.0110973
Mm.302938	DEAD (Asp-Glu-Ala-Asp) box polypeptide 3, Y-linked	Ddx3y	29.6356	8.86898e-06
Mm.180189	diacylglycerol O-acyltransferase 2	Dgat2	3.12232	0.00322831
Mm.148342	deiodinase, iodothyronine, type I	Dio1	0.483964	0.0022239
Mm.30138	dermokine	Dmkn	5.599	0.000534356
Mm.133473	dedicator of cytokinesis 10	Dock10	0.470838	0.0462939
Mm.20388	dipeptidase 1 (renal)	Dpep1	0.28003	0.00139465
Mm.27907	dihydropyrimidine dehydrogenase	Dpyd	0.029539	1.33035e-05
Mm.16479	dual specificity phosphatase 9	Dusp9	4.71425	0.0012727
Mm.220982	dysferlin /// fer-1-like 3, myoferlin (C. elegans)	Dysf /// Fer1l3	2.62748	9.75588e-05
Mm.323386	RIKEN cDNA E030018N11 gene	E030018N11Rik	0.468619	0.0115785
Mm.307932	E2F transcription factor 2	E2f2	2.62796	0.00193566
Mm.28649	RIKEN cDNA E430002G05 gene	E430002G05Rik	0.469525	0.0102148
Mm.213009	predicted gene, EG433023	EG433023	0.456844	0.00490011
Mm.305097	immunoglobulin kappa chain variable 28 (V28) /// immunoglobulin kappa chain variable 8 (V8) /// immunoglobulin kappa chain variable 21 (V21)-4 /// predicted gene, EG637227 /// immunoglobulin kappa chain variable 19 (V19)-14 /// V(kappa) gene product /// similar to Ig kappa chain V-V region MPC11 precursor /// immunoglobulin kappa chain variable 21 (V21) /// similar to Chain L, Structural Basis Of…	EG637227 /// Igk-V19-14 /// Igk-V21 /// Igk-V21-4 /// Igk-V28 /// Igk-V8 /// LOC100047628 /// LOC672450 /// LOC676175	0.23127	0.0355225
Mm.439676	histocompatibility 2, blastocyst /// predicted gene, ENSMUSG00000073403 /// similar to MHC class I antigen precursor /// similar to RT1 class I histocompatibility antigen, AA alpha chain precursor /// similar to HLA-G protein /// predicted gene, EG667977 /// similar to RT1 class Ia, locus A1 /// similar to RT1 class Ib gene, H2-TL-like, grc region (N3)	EG667977 /// ENSMUSG00000073403 /// H2-Bl /// LOC547349 /// LOC637146 /// LOC667782 /// LOC674137 /// LOC675328 /// LOC676837	3.47074	0.019106
Mm.250909	eukaryotic translation initiation factor 2, subunit 3, structural gene Y-linked	Eif2s3y	32.9188	6.65174e-06
Mm.3913	enolase 2, gamma neuronal	Eno2	0.436115	0.00607082
Mm.1193	glutamyl aminopeptidase	Enpep	0.171416	0.00327931
Mm.412928	predicted gene, ENSMUSG00000073738	ENSMUSG00000073738	4.33693	0.000270504
Mm.131135	erythrocyte protein band 4.1-like 3	Epb4.1l3	0.265541	0.00128822
Mm.2581	Eph receptor A2	Epha2	2.97916	0.00146338
Mm.248620	epsin 3	Epn3	3.23461	0.000470056
Mm.267131	endoplasmic reticulum metallopeptidase 1	Ermp1	2.30372	9.09071e-05
Mm.292415	E26 avian leukemia oncogene 1, 5' domain	Ets1	0.401879	0.0185118
Mm.293683	envoplakin	Evpl	2.00863	0.00235028
Mm.282719	eyes absent 2 homolog (Drosophila)	Eya2	6.31683	3.10414e-05
Mm.22126	fatty acid binding protein 1, liver	Fabp1	0.423477	0.0435467
Mm.28398	fatty acid binding protein 2, intestinal	Fabp2	0.180158	0.00119731
Mm.582	fatty acid binding protein 4, adipocyte	Fabp4	0.418265	0.00809295
Mm.423078	fructose bisphosphatase 1	Fbp1	0.412117	0.00179375
Mm.292042	F-box protein 32	Fbxo32	0.371204	0.000481142
Mm.7996	fibroblast growth factor 12	Fgf12	6.36616	0.000186249
Mm.7995	fibroblast growth factor 13	Fgf13	0.356154	0.0161393
Mm.292100	fibrinogen-like protein 2	Fgl2	0.460039	0.000937895
Mm.3126	four and a half LIM domains 1	Fhl1	0.290563	0.0126139
Mm.236114	fidgetin-like 1	Fignl1	2.18765	0.000583136
Mm.258908	Friend leukemia integration 1	Fli1	0.480014	0.0182058
Mm.385180	flavin containing monooxygenase 5 /// similar to Flavin containing monooxygenase 5	Fmo5 /// LOC100046051	0.308956	0.00108645
Mm.4913	follistatin	Fst	0.462429	0.0439436
Mm.347430	glucose-6-phosphate dehydrogenase 2 /// glucose-6-phosphate dehydrogenase X-linked	G6pd2 /// G6pdx	2.0525	0.00889337
Mm.14638	gamma-aminobutyric acid (GABA(A)) receptor-associated protein-like 1	Gabarapl1	0.498584	0.00166959
Mm.99989	gamma-aminobutyric acid (GABA-A) receptor, pi	Gabrp	3.02053	0.000301545
Mm.443129	galactose-3-O-sulfotransferase 2	Gal3st2	0.240533	0.00493115
Mm.40681	UDP-N-acetyl-alpha-D-galactosamine:polypeptide N-acetylgalactosaminyltransferase-like 2	Galntl2	0.356347	0.00409747
Mm.45494	glucagon	Gcg	0.26299	0.00308641
Mm.10651	GTP cyclohydrolase 1	Gch1	2.30063	0.00279373
Mm.314757	glucosaminyl (N-acetyl) transferase 2, I-branching enzyme	Gcnt2	0.403542	0.00636571
Mm.247486	GTP binding protein (gene overexpressed in skeletal muscle)	Gem	0.44796	0.0305603
Mm.356653	gametogenetin binding protein 2	Ggnbp2	0.468625	0.00956298
Mm.390369	gap junction membrane channel protein alpha 7	Gja7	0.341647	0.0306534
Mm.173790	GLI pathogenesis-related 1 (glioma)	Glipr1	0.342478	0.0256425
Mm.279756	glyoxalase domain containing 5	Glod5	0.398149	0.00282699
Mm.41737	guanine nucleotide binding protein (G protein), gamma 2 subunit	Gng2	0.447556	0.00506862
Mm.392184	G protein-coupled receptor 39	Gpr39	2.38502	0.00227711
Mm.213016	G protein-coupled receptor 64	Gpr64	2.58793	0.000835902
Mm.23575	G protein-coupled receptor, family C, group 5, member A	Gprc5a	2.70095	0.0136117
Mm.138080	GPRIN family member 3	Gprin3	0.445335	0.000492228
Mm.30130	glutamic pyruvic transaminase 1, soluble	Gpt1	0.381631	0.00180927
Mm.394874	gene regulated by estrogen in breast cancer protein /// similar to Greb1 protein	Greb1 /// LOC100045413	2.21978	0.00670273
Mm.263068	grainyhead-like 1 (Drosophila) /// similar to Grhl1 protein	Grhl1 /// LOC100043996	5.73566	0.000944547
Mm.331972	grainyhead-like 3 (Drosophila)	Grhl3	16.0755	6.43001e-05
Mm.20298	gastrin releasing peptide	Grp	0.27857	0.00382475
Mm.20826	G1 to S phase transition 2	Gspt2	2.52614	0.00230372
Mm.422778	glutathione S-transferase, alpha 1 (Ya) /// glutathione S-transferase, alpha 2 (Yc2) /// similar to Glutathione S-transferase, alpha 1 (Ya)	Gsta1 /// Gsta2 /// LOC100042295	0.352356	0.00215073
Mm.2662	glutathione S-transferase, alpha 4	Gsta4	2.54933	0.00244119
Mm.458154	glutathione S-transferase, mu 6	Gstm6	4.38907	0.00103545
Mm.458189	glutathione S-transferase, mu 7	Gstm7	2.06764	0.00245671
Mm.143831	guanylate cyclase 1, soluble, alpha 3	Gucy1a3	0.272762	0.0292056
Mm.9445	guanylate cyclase 1, soluble, beta 3	Gucy1b3	0.438667	0.0335979
Mm.235338	histocompatibility 2, class II antigen A, alpha	H2-Aa	0.281753	0.0368373
Mm.289681	heparin-binding EGF-like growth factor	Hbegf	2.52495	0.0112858
Mm.310551	histone deacetylase 9	Hdac9	2.02606	0.00110197
Mm.35551	heme binding protein 2	Hebp2	3.00472	0.000188466
Mm.57223	helicase, lymphoid specific	Hells	2.34826	0.000693998
Mm.46218	histidine triad nucleotide binding protein 3	Hint3	2.07224	0.00139021
Mm.255848	hexokinase 2 /// hypothetical protein LOC100043412 /// hypothetical protein LOC100047934	Hk2 /// LOC100043412 /// LOC100047934	2.77753	0.00033037
Mm.213213	hexokinase domain containing 1	Hkdc1	0.288132	0.000254983
Mm.202383	hepatic nuclear factor 4, alpha	Hnf4a	0.231423	3.76932e-05
Mm.228	homer homolog 2 (Drosophila)	Homer2	0.44984	0.0221015
Mm.270641	hippocalcin-like 4	Hpcal4	2.47525	0.00114853
Mm.284944	hydroxysteroid (17-beta) dehydrogenase 13	Hsd17b13	0.12149	0.00175606
Mm.285710	hydroxysteroid (17-beta) dehydrogenase 14	Hsd17b14	2.47109	0.00420833
Mm.75856	heat shock transcription factor 2 binding protein	Hsf2bp	2.0786	0.000669608
Mm.13849	heat shock protein 1	Hspb1	0.324246	0.0456841
Mm.46181	heat shock protein family, member 7 (cardiovascular)	Hspb7	0.472268	0.0159841
Mm.25613	immediate early response 3	Ier3	2.42424	0.00201548
Mm.458430	interferon activated gene 203	Ifi203	0.489695	0.0345048
Mm.261270	interferon activated gene 203 /// interferon activated gene 204 /// similar to interferon activated gene 205 /// interferon activated gene 205 /// myeloid cell nuclear differentiation antigen /// similar to Interferon-activatable protein 205 (IFI-205) (D3 protein) /// similar to interferon-activatable protein /// similar to Interferon-activable protein 204 (Ifi-204) (Interferon-inducible protein …	Ifi203 /// Ifi204 /// Ifi205 /// LOC100040462 /// LOC100044072 /// LOC100048634 /// LOC192690 /// LOC640890 /// Mnda	0.446654	0.0187202
Mm.29254	insulin-like growth factor binding protein 3	Igfbp3	0.276072	0.0244673
Mm.342177	immunoglobulin heavy chain 6 (heavy chain of IgM)	Igh-6	0.320178	0.00448327
Mm.1192	immunoglobulin joining chain	Igj	0.235608	0.0286402
Mm.333139	immunoglobulin kappa chain variable 28 (V28) /// immunoglobulin kappa chain variable 8 (V8) /// immunoglobulin kappa chain variable 21 (V21)-4 /// V(kappa) gene product /// immunoglobulin kappa chain variable 21 (V21) /// similar to Chain L, Structural Basis Of Antigen Mimicry In A Clinically Relevant Melanoma Antigen System	Igk-V21 /// Igk-V21-4 /// Igk-V28 /// Igk-V8 /// LOC100047628 /// LOC672450	0.274094	0.0102548
Mm.326349	immunoglobulin lambda chain, variable 1	Igl-V1	0.0644838	0.00598878
Mm.1410	interleukin 18	Il18	2.01613	0.00468504
Mm.882	interleukin 1 receptor antagonist	Il1rn	8.44272	0.000441232
Mm.392	indoleamine-pyrrole 2,3 dioxygenase	Indo	2.24168	0.0148312
Mm.4677	interferon regulatory factor 4	Irf4	0.45082	0.0083701
Mm.208286	itchy, E3 ubiquitin protein ligase	Itch	0.390323	0.0193011
Mm.227	integrin alpha V	Itgav	2.05481	0.0103346
Mm.1137	integrin beta 2	Itgb2	0.486525	0.0356245
Mm.313876	inter-alpha (globulin) inhibitor H5	Itih5	0.360426	0.000130818
Mm.247426	intelectin 1 (galactofuranose binding) /// similar to Intelectin-1a precursor (Intestinal lactoferrin receptor) (Galactofuranose binding lectin)	Itln1 /// LOC640587	0.221992	0.0453028
Mm.262676	jumonji, AT rich interactive domain 1D (Rbp2 like)	Jarid1d	24.8036	4.43449e-06
Mm.4489	potassium voltage-gated channel, subfamily H (eag-related), member 1	Kcnh1	2.18953	0.00351877
Mm.224306	kelch-like 13 (Drosophila)	Klhl13	0.435297	0.0276358
Mm.282807	kelch-like 22 (Drosophila)	Klhl22	0.475455	0.000711736
Mm.440055	keratin 80	Krt80	2.03726	0.00535243
Mm.44546	La ribonucleoprotein domain family, member 6	Larp6	0.490373	0.0287377
Mm.29733	LIM domain binding 3	Ldb3	0.373682	0.0152813
Mm.20973	lectin, galactose binding, soluble 7	Lgals7	0.447593	0.0315093
Mm.299647	lipase, endothelial	Lipg	3.27091	0.00805525
---	similar to Leucine rich repeat containing 8 family, member E	LOC100044683	3.05661	0.000317066
Mm.25479	leucine rich repeat containing 8 family, member E /// similar to Leucine rich repeat containing 8 family, member E	LOC100044683 /// Lrrc8e	2.93306	0.000294894
---	similar to Greb1 protein	LOC100045413	2.30175	0.00405313
Mm.4502	minichromosome maintenance deficient 3 (S. cerevisiae) /// similar to DNA replication licensing factor MCM3 (DNA polymerase alpha holoenzyme-associated protein P1) (P1-MCM3)	LOC100045677 /// Mcm3	2.11648	0.000991109
---	similar to Flavin containing monooxygenase 5	LOC100046051	0.384528	0.00264517
Mm.126649	zinc finger protein 533 /// similar to zinc finger protein 533	LOC100046959 /// Zfp533	0.37547	0.00112193
Mm.139418	sestrin 1 /// similar to Sesn1 protein	LOC100047324 /// Sesn1	0.319646	0.00386909
Mm.275549	avian musculoaponeurotic fibrosarcoma (v-maf) AS42 oncogene homolog /// similar to c-Maf long form	LOC100047419 /// Maf	0.2318	0.00840336
Mm.23032	transmembrane emp24 protein transport domain containing 6 /// similar to transmembrane emp24 protein transport domain containing 6	LOC100047810 /// Tmed6	2.55197	0.000237245
Mm.26159	solute carrier family 35, member F2 /// similar to Solute carrier family 35, member F2	LOC100048307 /// Slc35f2	0.492489	0.0190262
Mm.326911	ubiquitin specific peptidase 18 /// similar to ubiquitin specific protease UBP43	LOC100048346 /// Usp18	2.77216	0.00878473
---	similar to histocompatibility 2, T region locus 3	LOC633417	4.115	0.0494468
Mm.424974	MARCKS-like 1 /// similar to MARCKS-like protein	LOC668321 /// Marcksl1	2.35231	0.000450101
---	similar to Beta-1,4-galactosyltransferase 6 (Beta-1,4-GalTase 6) (Beta4Gal-T6) (b4Gal-T6) (UDP-galactose:beta-N-acetylglucosamine beta-1,4-galactosyltransferase 6) (UDP-Gal:beta-GlcNAc beta-1,4-galactosyltransferase 6)	LOC675709	2.0977	0.0104454
---	hypothetical LOC73899	LOC73899	0.338804	0.00672712
Mm.277958	lysophosphatidylglycerol acyltransferase 1	Lpgat1	2.08099	0.00238132
Mm.33921	lecithin-retinol acyltransferase (phosphatidylcholine-retinol-O-acyltransferase)	Lrat	0.227059	0.00115962
Mm.271854	low density lipoprotein receptor-related protein 1	Lrp1	0.279957	0.0188621
Mm.26760	leucine rich repeat containing 19	Lrrc19	0.0862302	0.000235028
Mm.26760	leucine rich repeat containing 19	Lrrc19	0.152378	0.000124166
Mm.425949	lymphocyte antigen 6 complex, locus A	Ly6a	2.86758	0.00293342
Mm.215096	lymphocyte antigen 6 complex, locus G6C	Ly6g6c	2.81285	0.0088845
Mm.250491	lymphocyte antigen 6 complex, locus G6E	Ly6g6e	3.62207	0.000592005
Mm.275549	avian musculoaponeurotic fibrosarcoma (v-maf) AS42 oncogene homolog	Maf	0.462319	0.0437551
Mm.330745	v-maf musculoaponeurotic fibrosarcoma oncogene family, protein B (avian)	Mafb	0.487929	0.0475422
Mm.241656	monoamine oxidase B	Maob	0.460763	0.000902419
Mm.424974	MARCKS-like 1	Marcksl1	2.87704	0.000286025
Mm.89682	membrane bound O-acyltransferase domain containing 1	Mboat1	2.71747	0.00299106
Mm.275003	melanoma cell adhesion molecule	Mcam	0.47565	0.0434935
Mm.5346	meprin 1 alpha	Mep1a	0.327086	0.00272721
Mm.2682	meprin 1 beta	Mep1b	0.0183327	7.09519e-05
Mm.239655	c-mer proto-oncogene tyrosine kinase	Mertk	0.409519	0.000223942
Mm.23242	microfibrillar-associated protein 3-like	Mfap3l	2.03924	0.0395934
Mm.331842	major facilitator superfamily domain containing 2	Mfsd2	2.13431	0.022086
Mm.29429	Mid1 interacting protein 1 (gastrulation specific G12-like (zebrafish))	Mid1ip1	2.12833	0.000137469
Mm.288898	myeloid/lymphoid or mixed lineage-leukemia translocation to 3 homolog (Drosophila)	Mllt3	2.00158	0.00192013
Mm.458933	male sterility domain containing 1	Mlstd1	0.37499	0.000157425
Mm.247566	myeloid ecotropic viral integration site-related gene 1	Mrg1	0.380168	0.0498681
Mm.215151	MAS-related GPR, member F	Mrgprf	0.474092	0.0129753
Mm.138876	moesin	Msn	0.357291	0.0479657
Mm.147226	metallothionein 2	Mt2	0.155271	0.000352542
Mm.256966	microtubule-associated protein 2	Mtap2	2.7998	0.0112392
Mm.89959	5,10-methylenetetrahydrofolate reductase	Mthfr	2.31716	0.000354759
Mm.159052	mucin 16	Muc16	6.39909	0.0211193
Mm.214599	mucin 4	Muc4	2.48141	0.00680916
Mm.220895	musculoskeletal, embryonic nuclear protein 1	Mustn1	0.461599	0.0143811
Mm.46514	myosin, light polypeptide 7, regulatory	Myl7	2.90927	0.0484091
Mm.33360	myosin, light polypeptide kinase	Mylk	0.345922	0.0356311
Mm.4103	myomesin 1	Myom1	0.490397	0.0193765
Mm.359041	N-acetylated alpha-linked acidic dipeptidase-like 1	Naaladl1	0.159581	0.000532139
Mm.31686	N-acetylglutamate synthase	Nags	0.448808	0.00076495
Mm.290476	NLR family, apoptosis inhibitory protein 5	Naip5	0.486202	0.0163943
Mm.9404	neuroblastoma, suppression of tumorigenicity 1	Nbl1	0.355117	0.0184342
Mm.29846	N-myc downstream regulated gene 4	Ndrg4	0.43238	0.0360879
Mm.143818	NIMA (never in mitosis gene a)-related expressed kinase 6	Nek6	2.11963	0.00054766
Mm.154879	neuromedin U	Nmu	0.449251	0.0134676
Mm.439741	Notch gene homolog 3 (Drosophila)	Notch3	2.57081	0.000623046
Mm.252	NAD(P)H dehydrogenase, quinone 1	Nqo1	2.1549	0.00205317
Mm.64201	neurotensin	Nts	0.15025	0.000849205
Mm.9901	nucleobindin 2	Nucb2	2.83961	9.53416e-05
Mm.251904	nudix (nucleoside diphosphate linked moiety X)-type motif 5	Nudt5	2.02547	0.00633467
Mm.13694	ornithine aminotransferase	Oat	0.464385	0.00858518
Mm.4258	osteoglycin	Ogn	0.257145	0.0294472
Mm.293626	oxidized low density lipoprotein (lectin-like) receptor 1	Olr1	5.42151	0.00830359
Mm.98775	organic solute transporter alpha	Osta	0.0445453	0.000268287
Mm.335247	organic solute transporter beta	Ostb	0.154789	7.31691e-05
Mm.2611	ornithine transcarbamylase	Otc	0.0482886	2.21725e-06
Mm.203916	3'-phosphoadenosine 5'-phosphosulfate synthase 2	Papss2	2.3748	0.00969823
Mm.40780	progestin and adipoQ receptor family member VIII	Paqr8	2.68345	0.00110419
Mm.268462	poly (ADP-ribose) polymerase family, member 12	Parp12	0.471251	0.000767167
Mm.261389	phenazine biosynthesis-like protein domain containing	Pbld	0.350618	0.00613069
Mm.153643	protocadherin 17	Pcdh17	0.178169	0.000722822
Mm.273087	Purkinje cell protein 4-like 1	Pcp4l1	0.424131	0.0420456
Mm.331089	platelet-derived growth factor, C polypeptide	Pdgfc	0.453232	0.0300215
Mm.29872	PDZ domain containing 3	Pdzd3	0.265966	0.000922374
Mm.30181	PDZK1 interacting protein 1	Pdzk1ip1	2.30755	0.00757855
Mm.389800	paternally expressed 3	Peg3	0.468662	0.0084078
Mm.3117	pleckstrin homology-like domain, family A, member 1	Phlda1	2.48363	0.000709519
Mm.390323	phosphoinositide-3-kinase interacting protein 1	Pik3ip1	0.470245	0.00473382
Mm.262135	protein kinase inhibitor beta, cAMP dependent, testis specific	Pkib	2.61985	0.011696
Mm.4214	phospholipase A2, group X	Pla2g10	2.01597	0.000501097
Mm.100476	phospholipase A2, group III	Pla2g3	8.11497	0.00185805
Mm.1359	plasminogen activator, urokinase receptor	Plaur	2.97954	0.00100219
Mm.160067	phospholipase B1	Plb1	2.64949	0.000645218
Mm.264743	phospholipase C, delta 3	Plcd3	2.68465	0.00170506
Mm.458147	pleckstrin homology domain containing, family O member 1	Plekho1	0.461975	0.0417086
Mm.55289	phospholipid scramblase 4	Plscr4	0.314725	0.00113523
Mm.271878	phorbol-12-myristate-13-acetate-induced protein 1	Pmaip1	0.407393	0.000536573
Mm.212333	pancreatic lipase-related protein 2	Pnliprp2	0.136716	0.0292255
Mm.1923	polymerase (DNA directed), alpha 1	Pola1	2.01087	0.000897984
Mm.897	POU domain, class 2, associating factor 1	Pou2af1	0.174949	0.0122658
Mm.212789	peroxisome proliferator activated receptor alpha	Ppara	0.495661	0.000485577
Mm.441196	peroxisome proliferative activated receptor, gamma, coactivator 1 alpha	Ppargc1a	0.443232	0.0191504
Mm.379204	protein phosphatase 1J	Ppm1j	2.02799	0.0140995
Mm.439707	proline-rich acidic protein 1	Prap1	0.190716	0.000181814
Mm.306163	protein kinase, cAMP dependent regulatory, type I beta	Prkar1b	0.462635	0.049061
Mm.3124	protein kinase C, delta binding protein	Prkcdbp	2.68776	0.00807743
Mm.263002	protein kinase, cGMP-dependent, type II	Prkg2	0.459123	0.0288708
Mm.10516	prolactin receptor	Prlr	0.436606	0.000505532
Mm.3243	protein C receptor, endothelial	Procr	0.491681	0.0284717
Mm.2477	peripherin	Prph	0.44993	0.00983348
Mm.250438	protease, serine, 23	Prss23	0.225684	0.00985787
Mm.5875	protease, serine, 8 (prostasin)	Prss8	2.29727	0.000603091
Mm.44242	prosaposin-like 1	Psapl1	2.42605	0.0116361
Mm.273905	pleckstrin homology, Sec7 and coiled-coil domains, binding protein	Pscdbp	0.387536	0.0194497
Mm.57174	proline-serine-threonine phosphatase-interacting protein 2	Pstpip2	0.493461	0.0124698
Mm.4497	PTK6 protein tyrosine kinase 6	Ptk6	0.388642	0.0078424
Mm.391573	protein tyrosine phosphatase, receptor type, C	Ptprc	0.420081	0.00787566
Mm.336316	protein tyrosine phosphatase, receptor type, R	Ptprr	0.430302	0.00117736
Mm.263414	poliovirus receptor-related 4	Pvrl4	2.06264	0.00223055
Mm.393282	quaking	Qk	0.459514	0.0452495
Mm.279780	RAB17, member RAS oncogene family	Rab17	0.378772	0.00058757
Mm.273804	Rac GTPase-activating protein 1	Racgap1	2.03033	0.0107359
Mm.3655	RAD54 like (S. cerevisiae)	Rad54l	2.09465	0.000414625
Mm.440985	RAN binding protein 17	Ranbp17	2.76953	0.000620829
Mm.196153	Rap guanine nucleotide exchange factor (GEF) 4	Rapgef4	0.476856	0.000574267
Mm.259318	retinoic acid receptor, beta	Rarb	2.28703	0.0136072
Mm.273214	RNA binding motif protein 11	Rbm11	2.56263	0.000452318
Mm.1741	avian reticuloendotheliosis viral (v-rel) oncogene related B	Relb	0.386615	8.20381e-05
Mm.442441	RALBP1 associated Eps domain containing protein 2	Reps2	0.385206	0.000383584
Mm.103701	regulator of G-protein signaling 1	Rgs1	0.421125	0.0205871
Mm.18635	regulator of G-protein signalling 10	Rgs10	0.415178	0.040631
Mm.38271	regulator of G-protein signaling 13	Rgs13	0.398364	0.0291745
Mm.28262	regulator of G-protein signaling 2	Rgs2	0.45641	0.0349571
Mm.41642	regulator of G-protein signaling 4	Rgs4	0.440878	0.00176936
Mm.20954	regulator of G-protein signaling 5	Rgs5	0.275195	0.0413272
Mm.103777	Rhesus blood group-associated B glycoprotein	Rhbg	2.09878	0.0108046
Mm.27467	ras homolog gene family, member J	Rhoj	0.311785	0.0484003
Mm.60061	regulating synaptic membrane exocytosis 1	Rims1	0.371963	0.0466752
Mm.46612	receptor-interacting serine-threonine kinase 3	Ripk3	2.1647	0.00496441
Mm.45980	ring finger protein 125	Rnf125	0.441389	0.000509966
Mm.24777	ring finger protein 208	Rnf208	2.25329	0.00355868
Mm.280038	S100 calcium binding protein A11 (calgizzarin)	S100a11	3.62989	4.87794e-05
Mm.24006	S100 calcium binding protein A14	S100a14	6.62172	0.0001929
Mm.331185	S100 calcium binding protein A16	S100a16	2.36043	0.000405756
Mm.6891	S100 calcium binding protein G	S100g	2.97094	0.0155828
Mm.148800	serum amyloid A 1	Saa1	0.163276	0.00030598
Mm.200941	serum amyloid A 2	Saa2	0.336645	0.00391566
Mm.442455	sterile alpha motif domain containing 12	Samd12	4.5777	4.65622e-05
Mm.311655	special AT-rich sequence binding protein 1	Satb1	0.295039	0.0483936
Mm.30119	sterol-C4-methyl oxidase-like	Sc4mol	2.00064	0.00451431
Mm.193096	stearoyl-Coenzyme A desaturase 2	Scd2	2.42316	0.00749429
Mm.5038	secretogranin II	Scg2	0.307291	0.0198444
Mm.2416	scinderin	Scin	0.305507	0.00191127
Mm.7709	sodium channel, nonvoltage-gated 1 beta	Scnn1b	2.68048	0.00391122
Mm.40447	signal peptide, CUB domain, EGF-like 2	Scube2	0.468041	0.0209241
Mm.398690	serum deprivation response	Sdpr	0.349287	0.0216159
Mm.392203	selenoprotein P, plasma, 1	Sepp1	0.325633	0.000356977
Mm.281691	secreted frizzled-related protein 1	Sfrp1	0.379258	0.0279816
Mm.274058	solute carrier family 13 (sodium-dependent dicarboxylate transporter), member 2	Slc13a2	0.127447	0.00282255
Mm.33832	solute carrier family 14 (urea transporter), member 1	Slc14a1	2.22807	0.00342121
Mm.457995	solute carrier family 20, member 1	Slc20a1	2.45502	0.0464868
Mm.274590	solute carrier family 22 (organic cation transporter), member 4	Slc22a4	0.452468	0.0206448
Mm.68157	solute carrier family 23 (nucleobase transporters), member 3	Slc23a3	0.471442	0.00718388
Mm.298622	solute carrier family 25, member 35	Slc25a35	2.80064	0.000554311
Mm.440571	solute carrier family 26 (sulfate transporter), member 1	Slc26a1	4.00707	0.00718166
Mm.290044	solute carrier family 27 (fatty acid transporter), member 2	Slc27a2	0.171164	0.0141105
Mm.233889	solute carrier family 39 (zinc transporter), member 10	Slc39a10	2.32941	0.000798208
Mm.276829	solute carrier family 39 (zinc transporter), member 4	Slc39a4	2.08317	0.0122126
Mm.22983	solute carrier family 39 (metal ion transporter), member 5	Slc39a5	0.256553	0.00171836
Mm.227176	solute carrier family 3, member 1	Slc3a1	0.0734512	5.32139e-05
Mm.28756	solute carrier family 40 (iron-regulated transporter), member 1	Slc40a1	0.173527	0.0132658
Mm.148425	solute carrier family 44, member 2	Slc44a2	2.13327	0.00606638
Mm.200307	solute carrier family 45, member 3	Slc45a3	2.60366	0.00620164
Mm.244549	solute carrier family 6 (neurotransmitter transporter, glycine), member 9	Slc6a9	2.11924	0.000359194
Mm.260988	solute carrier family 7 (cationic amino acid transporter, y+ system), member 11	Slc7a11	4.20602	0.000246114
Mm.45874	solute carrier family 7 (cationic amino acid transporter, y+ system), member 9	Slc7a9	0.299052	0.00133478
Mm.261564	solute carrier family 9 (sodium/hydrogen exchanger), member 3	Slc9a3	0.484407	0.029026
Mm.136586	spermine oxidase	Smox	2.43539	0.000432363
Mm.272969	SPC25, NDC80 kinetochore complex component, homolog (S. cerevisiae)	Spc25	2.17953	0.00743442
Mm.331191	small proline-rich protein 1A	Sprr1a	9.29044	0.00838562
Mm.10693	small proline-rich protein 2H	Sprr2h	24.9164	0.000212856
Mm.30	splA/ryanodine receptor domain and SOCS box containing 1	Spsb1	0.404911	0.00499767
Mm.236401	SLIT-ROBO Rho GTPase activating protein 3	Srgap3	2.25805	0.00801756
Mm.338790	serglycin	Srgn	0.345649	0.0156427
Mm.2453	somatostatin	Sst	0.409904	0.0332166
Mm.275973	ST3 beta-galactoside alpha-2,3-sialyltransferase 4	St3gal4	0.14198	0.00381366
Mm.212742	ST3 beta-galactoside alpha-2,3-sialyltransferase 6	St3gal6	0.255033	0.0219042
Mm.306228	ST8 alpha-N-acetyl-neuraminide alpha-2,8-sialyltransferase 4	St8sia4	0.420642	0.0336711
Mm.29580	stathmin-like 2	Stmn2	0.432693	0.0140751
Mm.271634	sulfotransferase family, cytosolic, 2B, member 1	Sult2b1	0.211603	0.00215516
Mm.375031	spleen tyrosine kinase	Syk	2.79705	0.00074056
Mm.213002	synaptotagmin VIII	Syt8	3.74687	0.000439015
Mm.25660	synaptotagmin-like 1	Sytl1	2.06358	0.00147225
Mm.308452	transforming, acidic coiled-coil containing protein 1	Tacc1	0.380507	0.0328906
Mm.439913	tumor-associated calcium signal transducer 2	Tacstd2	3.59399	0.00703754
Mm.287052	T-box 2	Tbx2	0.484333	0.0323541
Mm.280624	testis expressed gene 15	Tex15	4.62106	0.000215073
Mm.1825	trefoil factor 2 (spasmolytic protein 1)	Tff2	2.29432	0.00117514
Mm.124316	tissue factor pathway inhibitor	Tfpi	0.424579	0.0188865
Mm.14455	transforming growth factor, beta induced	Tgfbi	0.195547	0.0290747
Mm.4871	tissue inhibitor of metalloproteinase 3	Timp3	0.467738	0.033303
Mm.23199	tubulointerstitial nephritis antigen	Tinag	0.339395	0.000257201
Mm.46325	transmembrane 4 L six family member 20	Tm4sf20	0.480374	0.00228155
Mm.37974	transmembrane 6 superfamily member 2	Tm6sf2	0.221857	0.000232811
Mm.297197	transmembrane protein 47	Tmem47	0.405397	0.0416753
Mm.25138	transmembrane and immunoglobulin domain containing 1	Tmigd1	0.282934	0.000343673
Mm.142568	transmembrane protease, serine 8 (intestinal)	Tmprss8	0.233365	0.00566506
Mm.265915	tumor necrosis factor receptor superfamily, member 13b	Tnfrsf13b	0.389379	0.0121749
Mm.12935	tumor necrosis factor receptor superfamily, member 17	Tnfrsf17	0.450077	0.012523
Mm.235328	tumor necrosis factor receptor superfamily, member 1b	Tnfrsf1b	2.05974	0.000195118
Mm.290780	tumor necrosis factor receptor superfamily, member 23	Tnfrsf23	2.79435	0.000423494
Mm.273277	tripartite motif protein 29	Trim29	10.8875	0.000201769
Mm.393018	transformation related protein 53 inducible nuclear protein 1	Trp53inp1	0.466022	0.000197335
Mm.296889	transient receptor potential cation channel, subfamily V, member 6	Trpv6	3.74322	0.0176049
Mm.332756	testis specific 10	Tsga10	2.04461	0.00776479
Mm.28484	tetraspanin 3	Tspan3	0.47149	0.00354759
Mm.187793	tubulin tyrosine ligase-like family, member 7	Ttll7	0.409039	0.0448416
Mm.2108	transthyretin	Ttr	0.131606	0.0208421
Mm.306021	UDP galactosyltransferase 8A	Ugt8a	4.77848	0.00950977
---	UTP14, U3 small nucleolar ribonucleoprotein, homolog B (yeast)	Utp14b	2.18344	0.0459214
Mm.20477	ubiquitously transcribed tetratricopeptide repeat gene, Y chromosome	Uty	7.91792	1.7738e-05
Mm.268000	vimentin	Vim	0.412333	0.0116805
Mm.4141	very low density lipoprotein receptor	Vldlr	2.40147	0.0145961
Mm.27154	vanin 1	Vnn1	0.428573	0.00770715
Mm.27478	V-set and immunoglobulin domain containing 2	Vsig2	2.44298	0.00183366
Mm.27289	WAP four-disulfide core domain 2	Wfdc2	4.54724	0.0012217
Mm.11223	xanthine dehydrogenase	Xdh	0.275753	0.000549877
---	inactive X specific transcripts	Xist	0.00487973	2.21725e-05
Mm.440867	X transporter protein 3 similar 1 gene	Xtrp3s1	0.208628	0.00146116
Mm.140055	zinc finger CCCH type containing 12D	Zc3h12d	0.389481	0.0010288
Mm.1161	zinc finger protein 185	Zfp185	2.0219	0.000496663
Mm.386934	zinc finger protein 187	Zfp187	0.422661	0.0272544
Mm.38948	zinc finger protein 7	Zfp7	2.06204	0.00319727
Mm.59257	zinc finger, FYVE domain containing 1	Zfyve1	0.491654	0.00731691
Mm.390497	zinc finger, FYVE domain containing 21	Zfyve21	0.427934	0.000705084
Mm.227484	zinc finger, MIZ-type containing 1	Zmiz1	0.446194	0.0378262
1 Ratio of 3 Hnf4alpha mutants/ 3 controls
2 SAM test
