# Supplementary material for: Loss of Hepatocyte-Nuclear-Factor-4α Affects Colonic Ion Transport and Causes Chronic Inflammation Resembling Inflammatory Bowel Disease in Mice
Source: PLoS One. 2009 Oct 29;4(10):e7609. doi: 10.1371/journal.pone.0007609 (PMC2764139; doi:10.1371/journal.pone.0007609)
Supplement: Table S3 — Junction forming genes in diseased Hnf4α null colon (0.03 MB XLS) [file pone.0007609.s004.xls]

## Sheet: Suppl Table 3
Supplementary Table 3 : Junction forming genes in diseased Hnf4a null colon
Unigene	Gene name	Gene	Colon
		symbol	Ratio1	p-value2
Tight junctional proteins
Mm.289441	claudin 1	Cldn1	0.970936	0.75691
Mm.117068	claudin 2	Cldn2	1.31952	0.53395
Mm.158662	claudin 3	Cldn3	0.933293	0.307064
Mm.158662	claudin 3	Cldn3	0.912482	0.147706
Mm.7339	claudin 4	Cldn4	4.47515	0.00179819
Mm.22768	claudin 5	Cldn5	0.750018	0.140356
Mm.86421	claudin 6	Cldn6	1.05539	0.452613
Mm.281896	claudin 7	Cldn7	1.04675	0.548806
Mm.25836	claudin 8	Cldn8	3.05587	0.00588457
Mm.103738	claudin 9	Cldn9	0.987889	0.916991
Mm.390755	claudin 10	Cldn10	1.10294	0.279224
Mm.4425	claudin 11	Cldn11	1.06158	0.365577
Mm.40132	claudin 12	Cldn12	0.858737	0.127514
Mm.86652	claudin 13	Cldn13	1.09802	0.314791
Mm.328716	claudin 14	Cldn14	0.97724	0.748427
Mm.87202	claudin 15	Cldn15	0.534188	0.000966719
Mm.275205	claudin 16	Cldn16	1.13128	0.41676
Mm.386784	claudin 18	Cldn18	1.0284	0.838166
Mm.386784	claudin 18	Cldn18	0.992916	0.929736
Mm.130701	claudin 19	Cldn19	0.936601	0.379056
---	claudin 22	Cldn22	1.00361	0.94962
Mm.37817	claudin 23	Cldn23	1.04568	0.68937
Mm.284594	tight junction associated protein 1	Tjap1	0.975993	0.729835
Mm.4342	tight junction protein 1	Tjp1	1.20273	0.123328
Mm.104744	tight junction protein 2	Tjp2	1.27401	0.0679342
Mm.27984	tight junction protein 3	Tjp3	0.993848	0.952742
Mm.318874	adherens junction associated protein 1	Ajap1	1.07262	0.585823
Mm.294882	F11 receptor	F11r	1.10227	0.20974
Mm.41758	junction adhesion molecule 2	Jam2	0.946779	0.458888
Mm.28770	junction adhesion molecule 3	Jam3	0.948553	0.645462
Adherens junctions
Mm.35605	cadherin 1	Cdh1	1.17908	0.0135097
Mm.257437	cadherin 2	Cdh2	0.524588	0.0395712
Mm.4658	cadherin 3	Cdh3	1.05126	0.630172
Mm.382094	cadherin 4	Cdh4	0.996185	0.964622
Mm.21767	cadherin 5	Cdh5	0.533493	0.0658611
Mm.57048	cadherin 6	Cdh6	1.04967	0.500437
Mm.213407	cadherin 7, type 2	Cdh7	1.11316	0.338046
Mm.441131	cadherin 8	Cdh8	1.08442	0.357398
Mm.439758	cadherin 9	Cdh9	1.12725	0.0396466
Mm.446240	cadherin 10	Cdh10	1.02836	0.624917
Mm.1571	cadherin 11	Cdh11	0.455926	0.0313607
Mm.334841	cadherin 13	Cdh13	0.732367	0.0514889
Mm.1976	cadherin 15	Cdh15	1.01509	0.87571
Mm.19423	cadherin 16	Cdh16	1.24863	0.0261945
Mm.33402	cadherin 17	Cdh17	1.40152	0.0378617
Mm.241965	cadherin 18	Cdh18	1.05743	0.495747
Mm.103640	cadherin 20	Cdh20	1.00699	0.930387
Mm.440327	cadherin 23 (otocadherin)	Cdh23	1.21211	0.0722711
Mm.440327	cadherin 23 (otocadherin)	Cdh23	1.10932	0.370001
Mm.330860	cadherin-like 26	Cdh26	0.989882	0.899601
Gap junctions
Mm.378921	gap junction membrane channel protein alpha 1	Gja1	0.278394	0.102222
Mm.57207	gap junction membrane channel protein alpha 3	Gja3	1.01862	0.878599
Mm.24615	gap junction membrane channel protein alpha 4	Gja4	0.948335	0.765063
Mm.444963	gap junction membrane channel protein alpha 5	Gja5	1.13613	0.25411
Mm.390369	gap junction membrane channel protein alpha 7	Gja7	0.477052	0.00864948
Mm.461093	gap junction membrane channel protein alpha 8	Gja8	1.03782	0.792468
Mm.389394	gap junction membrane channel protein alpha 9	Gja9	1.18752	0.0425356
Mm.377084	gap junction membrane channel protein alpha 10	Gja10	1.09726	0.438571
Mm.40016	gap junction membrane channel protein alpha 12	Gja12	1.01908	0.820991
Mm.21198	gap junction membrane channel protein beta 1	Gjb1	1.35774	0.0481852
Mm.390683	gap junction membrane channel protein beta 2	Gjb2	1.83811	0.0326733
Mm.90003	gap junction membrane channel protein beta 3	Gjb3	0.809809	0.410421
Mm.56906	gap junction membrane channel protein beta 4	Gjb4	1.05151	0.629077
Mm.26859	gap junction membrane channel protein beta 5	Gjb5	1.07052	0.719611
Mm.25652	gap junction membrane channel protein beta 6	Gjb6	1.06821	0.290694
Mm.208268.1	Gap junction membrane channel protein epsilon 1	Gje1	1.00483	0.965602
1 Ratio of 3 Hnf4alpha mutants/ 3 controls
2 SAM test
