# Supplementary material for: Loss of Hepatocyte-Nuclear-Factor-4α Affects Colonic Ion Transport and Causes Chronic Inflammation Resembling Inflammatory Bowel Disease in Mice
Source: PLoS One. 2009 Oct 29;4(10):e7609. doi: 10.1371/journal.pone.0007609 (PMC2764139; doi:10.1371/journal.pone.0007609)
Supplement: Table S4 — Ion transport associated genes (0.04 MB XLS) [file pone.0007609.s005.xls]

## Sheet: Suppl Table 4
Supplementary Table 4 : Ion transport associated genes
Unigene	Gene name	Gene	Colon
		symbol	Ratio1	p-value2
Chloride
Mm.454553	chloride channel calcium activated 1	Clca1	2.32137	0.00681138
Mm.20897	chloride channel calcium activated 2	Clca2	7.47283	2.88242e-05
Mm.33483	chloride channel calcium activated 3	Clca3	0.522893	0.00670717
Mm.290600	chloride channel calcium activated 4	Clca4	4.96902	0.0001286
Mm.386757	chloride channel 1	Clcn1	1.24744	0.0482628
Mm.177761	chloride channel 2	Clcn2	0.498399	0.000228376
Mm.29524	chloride intracellular channel 1	Clic1	1.51436	0.000325935
Mm.44194	chloride intracellular channel 3	Clic3	1.5763	0.0501918
Mm.257765	chloride intracellular channel 4 (mitochondrial)	Clic4	0.402806	0.0277577
Mm.37666	chloride intracellular channel 5	Clic5	0.70616	0.00590674
Mm.15621	cystic fibrosis transmembrane conductance regulator homolog	Cftr	1.25007	0.0276025
Potassium
Mm.207432	ATPase, Na+/K+ transporting, alpha 2 polypeptide	Atp1a2	0.387501	0.0473005
Mm.4550	ATPase, Na+/K+ transporting, beta 1 polypeptide	Atp1b1	0.73983	0.00454979
Mm.235204	ATPase, Na+/K+ transporting, beta 2 polypeptide	Atp1b2	0.668734	0.0559721
Mm.273271	ATPase, H+/K+ transporting, nongastric, alpha polypeptide	Atp12a	0.593808	0.0409082
Mm.222831	potassium voltage-gated channel, shaker-related subfamily, member 5	Kcna5	0.569446	0.00219286
Mm.10800	potassium channel, subfamily K, member 1	Kcnk1	1.62096	0.000252766
Mm.387390	potassium voltage gated channel, Shab-related subfamily, member 1	Kcnb1	0.59703	0.0252079
Mm.249386	potassium voltage gated channel, Shaw-related subfamily, member 1	Kcnc1	0.714206	0.00948316
Mm.40173	potassium voltage-gated channel, subfamily F, member 1	Kcnf1	0.678133	0.0457307
Mm.6217	K+ voltage-gated channel, subfamily S, 1	Kcns1	1.22388	0.0293364
Mm.71045	K+ voltage-gated channel, subfamily S, 2	Kcns2	1.22254	0.0110463
Mm.239498	potassium channel tetramerisation domain containing 11	Kctd11	1.31659	0.0139908
Mm.246466	potassium channel tetramerisation domain containing 12	Kctd12	0.546541	0.0491563
Mm.271572	potassium channel tetramerisation domain containing 12b	Kctd12b	0.65911	0.00866943
Mm.28171	potassium channel tetramerisation domain containing 5	Kctd5	1.439	0.00827254
Mm.292712	potassium channel tetramerisation domain containing 6	Kctd6	0.729352	0.00789118
Mm.55812	potassium channel tetramerisation domain containing 7	Kctd7	1.46412	0.0147868
Mm.217171	solute carrier family 24 (sodium/potassium/calcium exchanger), member 3	Slc24a3	0.335543	0.0687191
Sodium
Mm.207432	ATPase, Na+/K+ transporting, alpha 2 polypeptide	Atp1a2	0.387501	0.0473005
Mm.4550	ATPase, Na+/K+ transporting, beta 1 polypeptide	Atp1b1	0.73983	0.00454979
Mm.235204	ATPase, Na+/K+ transporting, beta 2 polypeptide	Atp1b2	0.668734	0.0559721
Mm.38127	sodium channel, voltage-gated, type VII, alpha	Scn7a	0.420191	0.124237
Mm.144114	sodium channel, nonvoltage-gated, type I, alpha	Scnn1a	1.47246	0.0419459
Mm.7709	sodium channel, nonvoltage-gated 1 beta	Scnn1b	2.68048	0.00391122
Mm.247042	sodium channel, voltage-gated, type X, alpha	Scn10a	1.32428	0.0353385
Mm.4312	solute carrier family 9 (sodium/hydrogen exchanger), member 1	Slc9a1	1.31208	0.00992439
Mm.256414	solute carrier family 9 (sodium/hydrogen exchanger), member 2	Slc9a2	0.606097	0.00849205
Mm.261564	solute carrier family 9 (sodium/hydrogen exchanger), member 3	Slc9a3	0.484407	0.029026
Mm.19299	solute carrier family 13 (sodium/sulphate symporters), member 1	Slc13a1	0.433657	0.112895
Mm.274058	solute carrier family 13 (sodium-dependent dicarboxylate transporter), member 2	Slc13a2	0.127447	0.00282255
Mm.276831	solute carrier family 7 (cationic amino acid transporter, y+ system), member 8	Slc7a8	0.793381	0.052511
Mm.45874	solute carrier family 7 (cationic amino acid transporter, y+ system), member 9	Slc7a9	0.299052	0.00133478
Mm.253661	solute carrier family 10 (sodium/bile acid cotransporter family), member 4	Slc10a4	0.581033	0.00658522
Mm.7446	solute carrier family 10 (sodium/bile acid cotransporter family), member 6	Slc10a6	0.740763	0.0157469
Mm.217171	solute carrier family 24 (sodium/potassium/calcium exchanger), member 3	Slc24a3	0.335543	0.0687191
Mm.284891	solute carrier family 34 (sodium phosphate), member 2	Slc34a2	0.647961	0.0388927
Mm.241147	solute carrier family 8 (sodium/calcium exchanger), member 2	Slc8a2	1.24782	0.0347066
Mm.4312	solute carrier family 9 (sodium/hydrogen exchanger), member 1	Slc9a1	1.31208	0.00992439
Mm.256414	solute carrier family 9 (sodium/hydrogen exchanger), member 2	Slc9a2	0.606097	0.00849205
Mm.261564	solute carrier family 9 (sodium/hydrogen exchanger), member 3	Slc9a3	0.484407	0.029026
Mm.17815	solute carrier family 9 (sodium/hydrogen exchanger), isoform 6	Slc9a6	1.34493	0.0174519
Mm.278924	solute carrier family 9 (sodium/hydrogen exchanger), member 8	Slc9a8	1.45102	0.0578191
Water transport
Mm.18625	aquaporin 1	Aqp1	0.535811	0.0473692
Mm.34043	aquaporin 3	Aqp3	5.99296	0.006685
Mm.250786	aquaporin 4	Aqp4	6.15178	0.00089355
1 Ratio of 3 Hnf4alpha mutants/ 3 controls
2 SAM test
